# Supplementary material for: Classical lepidopteran wing scale colouration in the giant butterfly-moth Paysandisia archon
Source: PeerJ. 2018 Apr 11;6:e4590. doi: 10.7717/peerj.4590 (PMC5899422; doi:10.7717/peerj.4590)
Supplement: Data S1 [file peerj-06-4590-s001.xlsx]

## Sheet: Fig. 1B
Fig. 1B
curve	1	2	3	4
300	0.35144	0.01136	0.12575	0.07222
301	0.35557	0.01123	0.1253	0.07286
302	0.35945	0.01113	0.12488	0.07342
303	0.36294	0.01108	0.12449	0.07403
304	0.366	0.01097	0.12417	0.07469
305	0.36872	0.01092	0.12381	0.07533
306	0.3711	0.01087	0.12353	0.07601
307	0.37313	0.01085	0.12327	0.07666
308	0.37473	0.01077	0.12296	0.07727
309	0.37613	0.01072	0.12262	0.0779
310	0.37761	0.01073	0.12234	0.07855
311	0.3788	0.0107	0.122	0.07922
312	0.37999	0.01071	0.12171	0.0799
313	0.38104	0.01068	0.12139	0.0805
314	0.38217	0.01067	0.12112	0.08113
315	0.38321	0.01065	0.12081	0.08166
316	0.38419	0.01064	0.12051	0.08222
317	0.38506	0.01058	0.1202	0.08273
318	0.38605	0.01051	0.11987	0.0832
319	0.38699	0.01047	0.11956	0.08368
320	0.38792	0.01046	0.11924	0.08412
321	0.38892	0.01042	0.11889	0.08461
322	0.38989	0.01038	0.11859	0.08502
323	0.39071	0.01032	0.11828	0.08542
324	0.39161	0.01028	0.11797	0.08578
325	0.39241	0.01027	0.11768	0.08613
326	0.39314	0.0102	0.11732	0.08642
327	0.394	0.0102	0.117	0.08677
328	0.39488	0.0102	0.11672	0.08708
329	0.39555	0.01017	0.11643	0.08731
330	0.39624	0.01015	0.11615	0.08753
331	0.3969	0.01012	0.11586	0.08773
332	0.39751	0.01009	0.11559	0.08791
333	0.39815	0.01005	0.11529	0.08803
334	0.39884	0.01005	0.11501	0.08823
335	0.39955	0.01003	0.11478	0.08837
336	0.40026	0.01002	0.11451	0.08848
337	0.40091	0.01003	0.11431	0.08856
338	0.40159	0.01012	0.1141	0.08869
339	0.40233	0.01012	0.11391	0.08879
340	0.40299	0.01011	0.11369	0.08885
341	0.40376	0.01013	0.1135	0.08891
342	0.40453	0.01017	0.11331	0.08893
343	0.40537	0.01017	0.11312	0.08892
344	0.40627	0.01018	0.11295	0.08889
345	0.40717	0.01021	0.11276	0.08883
346	0.40804	0.01022	0.1126	0.08877
347	0.40895	0.01022	0.11237	0.0887
348	0.40991	0.01025	0.11219	0.08863
349	0.41095	0.01026	0.11206	0.08848
350	0.41198	0.01029	0.1119	0.08833
351	0.41308	0.01032	0.11172	0.08816
352	0.41412	0.01035	0.11153	0.08801
353	0.41523	0.01036	0.11138	0.08779
354	0.41636	0.01041	0.11119	0.08757
355	0.41757	0.01045	0.11102	0.08734
356	0.41877	0.01052	0.11086	0.08712
357	0.42009	0.01049	0.11067	0.0868
358	0.42135	0.01051	0.11048	0.08652
359	0.42276	0.01059	0.11034	0.08624
360	0.42407	0.01061	0.11016	0.08592
361	0.42553	0.01062	0.10998	0.08559
362	0.42693	0.01064	0.10984	0.08528
363	0.4284	0.01065	0.10966	0.08493
364	0.43	0.01068	0.10955	0.08461
365	0.43164	0.01071	0.10945	0.08424
366	0.43329	0.01073	0.10936	0.08387
367	0.43498	0.01073	0.10927	0.08351
368	0.43672	0.01076	0.10917	0.08314
369	0.43849	0.0108	0.10913	0.08278
370	0.44027	0.01082	0.10908	0.0824
371	0.44213	0.01086	0.10907	0.082
372	0.44396	0.01088	0.10904	0.08161
373	0.44582	0.01089	0.10904	0.08114
374	0.44766	0.01093	0.10907	0.08073
375	0.44954	0.01094	0.10906	0.08028
376	0.4514	0.01098	0.10908	0.07984
377	0.4533	0.01099	0.10912	0.07935
378	0.45515	0.01101	0.10917	0.07884
379	0.45708	0.01104	0.10922	0.07835
380	0.45888	0.01107	0.10928	0.07778
381	0.46076	0.0111	0.10934	0.07725
382	0.46259	0.01115	0.1094	0.07667
383	0.46435	0.01117	0.10945	0.07604
384	0.46608	0.01119	0.10949	0.07543
385	0.46782	0.01124	0.10958	0.07482
386	0.46963	0.01128	0.10965	0.07419
387	0.47137	0.01132	0.10974	0.07354
388	0.47308	0.01134	0.10982	0.07288
389	0.47478	0.01137	0.10992	0.07219
390	0.47648	0.01138	0.10998	0.07148
391	0.47809	0.01141	0.11003	0.07073
392	0.47974	0.01142	0.11012	0.07001
393	0.48136	0.01145	0.11019	0.06924
394	0.48296	0.01147	0.11029	0.06849
395	0.48459	0.01149	0.11039	0.06771
396	0.48616	0.01153	0.11047	0.06692
397	0.48766	0.01155	0.11058	0.06614
398	0.48913	0.01158	0.11067	0.06532
399	0.49068	0.01161	0.11081	0.06455
400	0.49211	0.01162	0.11092	0.06373
401	0.49347	0.01163	0.11105	0.06293
402	0.49494	0.01166	0.1112	0.06216
403	0.49629	0.01169	0.11136	0.06136
404	0.49756	0.01169	0.11146	0.06054
405	0.49876	0.0117	0.11161	0.05973
406	0.49996	0.0117	0.11175	0.05893
407	0.50123	0.01171	0.11189	0.05815
408	0.50245	0.01171	0.11202	0.05737
409	0.50365	0.01173	0.11219	0.0566
410	0.50486	0.01175	0.1124	0.05589
411	0.50603	0.01176	0.11257	0.05516
412	0.50724	0.01176	0.11275	0.05444
413	0.50832	0.01177	0.11293	0.05371
414	0.50934	0.01178	0.11314	0.05302
415	0.51043	0.01177	0.11334	0.05232
416	0.5115	0.01175	0.11351	0.05163
417	0.51252	0.01176	0.11372	0.05097
418	0.51352	0.01176	0.11393	0.05031
419	0.51454	0.01177	0.11413	0.04968
420	0.51557	0.01178	0.11438	0.04906
421	0.51649	0.01178	0.11461	0.04846
422	0.51746	0.01178	0.11485	0.04788
423	0.51843	0.01178	0.11509	0.0473
424	0.51935	0.01179	0.11533	0.04675
425	0.52018	0.01181	0.11558	0.0462
426	0.52101	0.0118	0.11584	0.04564
427	0.52183	0.01179	0.1161	0.04511
428	0.52263	0.01181	0.1164	0.04462
429	0.52337	0.01181	0.11666	0.04412
430	0.524	0.01181	0.11696	0.04365
431	0.52463	0.01181	0.11725	0.0432
432	0.52533	0.01182	0.11754	0.04277
433	0.52598	0.01181	0.11781	0.04234
434	0.52655	0.01181	0.1181	0.04193
435	0.52711	0.01183	0.11842	0.04155
436	0.52766	0.01181	0.11868	0.04118
437	0.52814	0.01181	0.11896	0.04084
438	0.52863	0.0118	0.11925	0.0405
439	0.5291	0.0118	0.11952	0.04017
440	0.52955	0.01179	0.11981	0.03985
441	0.52997	0.01179	0.12009	0.03955
442	0.53044	0.01179	0.1204	0.03928
443	0.53091	0.01179	0.1207	0.03903
444	0.53136	0.01177	0.12099	0.03879
445	0.53178	0.01178	0.12131	0.03859
446	0.53223	0.01179	0.12166	0.03839
447	0.53259	0.01176	0.12193	0.0382
448	0.53294	0.01176	0.12225	0.03802
449	0.53329	0.01177	0.12255	0.03785
450	0.53357	0.01178	0.12283	0.0377
451	0.53384	0.01178	0.12314	0.03755
452	0.53407	0.01177	0.12344	0.03739
453	0.5343	0.01179	0.12376	0.03729
454	0.53452	0.01179	0.12407	0.03719
455	0.53464	0.01179	0.12439	0.03708
456	0.53474	0.01179	0.1247	0.03699
457	0.53477	0.0118	0.12503	0.03691
458	0.53481	0.0118	0.12535	0.03685
459	0.53478	0.01179	0.12564	0.0368
460	0.5347	0.01177	0.12597	0.03675
461	0.5346	0.01177	0.12629	0.03671
462	0.53448	0.01177	0.12663	0.03668
463	0.53433	0.01177	0.12699	0.03667
464	0.53416	0.01176	0.12733	0.03664
465	0.53392	0.01176	0.12767	0.03665
466	0.53364	0.01176	0.12802	0.03664
467	0.53332	0.01176	0.12838	0.03667
468	0.53305	0.01174	0.12872	0.0367
469	0.53278	0.01173	0.12912	0.03676
470	0.53251	0.01172	0.12948	0.03683
471	0.53225	0.01172	0.12987	0.03693
472	0.53197	0.0117	0.13025	0.03702
473	0.53172	0.0117	0.13064	0.03712
474	0.5315	0.01169	0.13105	0.03725
475	0.53127	0.01168	0.13144	0.03739
476	0.53103	0.01167	0.13181	0.03753
477	0.53078	0.01166	0.13217	0.03769
478	0.53057	0.01165	0.13254	0.03785
479	0.53034	0.01166	0.13291	0.03804
480	0.53007	0.01166	0.13327	0.03823
481	0.52977	0.01165	0.1336	0.03842
482	0.52947	0.01165	0.13395	0.03863
483	0.52912	0.01164	0.13439	0.0389
484	0.52883	0.01163	0.13483	0.03917
485	0.52856	0.01164	0.1353	0.03949
486	0.52832	0.01162	0.13577	0.0398
487	0.52808	0.01162	0.13625	0.04014
488	0.52782	0.01162	0.13674	0.0405
489	0.52755	0.01163	0.13723	0.04088
490	0.52728	0.01163	0.13773	0.04127
491	0.527	0.01162	0.13824	0.04169
492	0.5267	0.01162	0.13876	0.04214
493	0.52636	0.01162	0.1393	0.04259
494	0.52608	0.0116	0.13987	0.04305
495	0.52576	0.01161	0.14048	0.04355
496	0.52549	0.01161	0.14112	0.04407
497	0.52512	0.0116	0.14179	0.04461
498	0.52483	0.01161	0.14247	0.04517
499	0.52451	0.0116	0.14316	0.04575
500	0.52423	0.0116	0.1439	0.04638
501	0.5239	0.0116	0.14464	0.04701
502	0.52364	0.01162	0.14531	0.04763
503	0.52325	0.01163	0.14597	0.04826
504	0.52292	0.01162	0.14665	0.04892
505	0.5226	0.01165	0.14735	0.0496
506	0.52222	0.01165	0.14808	0.05027
507	0.52189	0.01165	0.14879	0.05096
508	0.52152	0.01165	0.14954	0.05168
509	0.52121	0.01168	0.15031	0.05243
510	0.52092	0.01169	0.1511	0.05317
511	0.52064	0.01169	0.15188	0.05395
512	0.52045	0.01171	0.15266	0.05476
513	0.5202	0.01173	0.15345	0.05559
514	0.51998	0.01175	0.15425	0.05645
515	0.51971	0.01175	0.15502	0.05731
516	0.51955	0.01177	0.15585	0.05821
517	0.5194	0.01178	0.15665	0.05913
518	0.51919	0.01179	0.15745	0.06007
519	0.51902	0.01181	0.15825	0.06102
520	0.51887	0.01183	0.15903	0.062
521	0.51867	0.01183	0.15983	0.06301
522	0.51859	0.01184	0.16063	0.06403
523	0.51848	0.01186	0.16146	0.0651
524	0.51837	0.01186	0.16225	0.06619
525	0.51826	0.01187	0.16304	0.06731
526	0.51815	0.01189	0.16383	0.06848
527	0.51811	0.0119	0.16463	0.06966
528	0.51801	0.01189	0.1654	0.07087
529	0.51794	0.01191	0.16617	0.07214
530	0.51784	0.01193	0.16693	0.07341
531	0.51769	0.01192	0.16767	0.07475
532	0.51761	0.01194	0.16845	0.07612
533	0.51754	0.01193	0.1692	0.0775
534	0.51747	0.01196	0.16997	0.07895
535	0.51737	0.01195	0.17071	0.08041
536	0.51726	0.01196	0.17146	0.08195
537	0.51719	0.01198	0.17222	0.08352
538	0.51703	0.01197	0.17297	0.08513
539	0.51696	0.01199	0.17375	0.08681
540	0.51686	0.012	0.17452	0.08851
541	0.51677	0.01202	0.17532	0.09028
542	0.5167	0.01203	0.17611	0.09209
543	0.51655	0.01203	0.17689	0.09393
544	0.51652	0.01205	0.17771	0.09584
545	0.51645	0.01206	0.17854	0.09779
546	0.51634	0.01208	0.17937	0.09981
547	0.5163	0.0121	0.18019	0.10189
548	0.5162	0.0121	0.18101	0.10398
549	0.51612	0.01211	0.18186	0.10614
550	0.51607	0.01214	0.18276	0.10833
551	0.516	0.01216	0.18362	0.11057
552	0.51595	0.01219	0.18452	0.11287
553	0.51593	0.01221	0.18543	0.11522
554	0.51594	0.01223	0.18631	0.11762
555	0.51596	0.01224	0.1872	0.12002
556	0.51602	0.01226	0.18812	0.12247
557	0.51614	0.01229	0.18903	0.12498
558	0.51624	0.01231	0.18993	0.1275
559	0.51645	0.01233	0.1908	0.13012
560	0.51662	0.01236	0.19166	0.13274
561	0.51684	0.01238	0.19248	0.1354
562	0.51712	0.01242	0.1933	0.13811
563	0.51739	0.01246	0.19409	0.14083
564	0.51771	0.0125	0.19487	0.14355
565	0.518	0.01253	0.19561	0.14628
566	0.51829	0.01257	0.1964	0.14904
567	0.51866	0.01262	0.1972	0.15185
568	0.51907	0.01267	0.19799	0.15469
569	0.51949	0.01272	0.19878	0.15754
570	0.51989	0.01276	0.19955	0.1604
571	0.52036	0.01281	0.20033	0.16332
572	0.5209	0.01287	0.20111	0.16627
573	0.52142	0.01292	0.20189	0.1692
574	0.52188	0.01298	0.20267	0.17216
575	0.52239	0.01304	0.20343	0.17516
576	0.52288	0.0131	0.20419	0.17813
577	0.52339	0.01315	0.20496	0.18112
578	0.52382	0.0132	0.20575	0.18411
579	0.52421	0.01326	0.20654	0.18711
580	0.52456	0.0133	0.20736	0.19011
581	0.52488	0.01335	0.2082	0.19311
582	0.5252	0.01339	0.20907	0.19616
583	0.5255	0.01343	0.20996	0.19927
584	0.52581	0.01347	0.21087	0.2024
585	0.52612	0.01352	0.21177	0.20556
586	0.52639	0.01355	0.21266	0.20872
587	0.52658	0.01358	0.21353	0.21187
588	0.52681	0.01362	0.21439	0.21504
589	0.52702	0.01365	0.21527	0.21822
590	0.52718	0.01368	0.21612	0.22139
591	0.52727	0.01371	0.21696	0.22455
592	0.52739	0.01374	0.21779	0.22777
593	0.52753	0.01377	0.21864	0.23102
594	0.52767	0.0138	0.2195	0.23426
595	0.52779	0.01382	0.22036	0.2375
596	0.52789	0.01385	0.22122	0.24076
597	0.52805	0.01389	0.22208	0.24403
598	0.52822	0.01392	0.22294	0.24728
599	0.52839	0.01395	0.22379	0.25054
600	0.5286	0.01398	0.22466	0.25382
601	0.52873	0.01403	0.22548	0.25709
602	0.5289	0.01406	0.22632	0.26032
603	0.52916	0.01409	0.22716	0.26356
604	0.52938	0.01412	0.228	0.26678
605	0.52965	0.01416	0.22884	0.26998
606	0.52996	0.0142	0.22971	0.27317
607	0.53026	0.01424	0.23057	0.27635
608	0.53057	0.01428	0.23141	0.27954
609	0.53086	0.01433	0.23228	0.28269
610	0.53116	0.01437	0.23319	0.28585
611	0.53148	0.01441	0.23409	0.28896
612	0.53184	0.01445	0.23499	0.29205
613	0.53219	0.01449	0.23589	0.29512
614	0.53254	0.01453	0.23679	0.29822
615	0.53297	0.01458	0.23772	0.30127
616	0.53339	0.01462	0.23861	0.30426
617	0.53387	0.01467	0.23951	0.30726
618	0.53436	0.01471	0.2404	0.31024
619	0.5349	0.01477	0.2413	0.31322
620	0.53552	0.01481	0.24222	0.31611
621	0.53612	0.01487	0.24318	0.31899
622	0.53667	0.01492	0.24412	0.32183
623	0.53726	0.01498	0.24506	0.32465
624	0.53782	0.01502	0.246	0.32743
625	0.53841	0.01508	0.24694	0.33019
626	0.53899	0.01514	0.24788	0.3329
627	0.53964	0.01519	0.24889	0.3356
628	0.54032	0.01525	0.24986	0.33824
629	0.54102	0.0153	0.25079	0.34082
630	0.54169	0.01536	0.25171	0.34338
631	0.54241	0.01542	0.25262	0.3459
632	0.54315	0.01548	0.25358	0.34838
633	0.54394	0.01554	0.25455	0.35081
634	0.54471	0.01561	0.25551	0.35323
635	0.54547	0.01567	0.25648	0.35559
636	0.54626	0.01574	0.25747	0.35794
637	0.54706	0.01581	0.25846	0.36021
638	0.54787	0.01587	0.25943	0.36246
639	0.54865	0.01594	0.26049	0.36469
640	0.54946	0.01602	0.26143	0.36686
641	0.55026	0.01609	0.2624	0.36899
642	0.55107	0.01615	0.26334	0.37108
643	0.55189	0.01622	0.26428	0.37312
644	0.55274	0.01629	0.2652	0.37512
645	0.55375	0.01637	0.266	0.37713
646	0.555	0.01647	0.26675	0.37917
647	0.55633	0.01657	0.26752	0.38126
648	0.55769	0.01668	0.2683	0.3833
649	0.55904	0.01678	0.26907	0.38525
650	0.56043	0.01689	0.26986	0.38716
651	0.56175	0.017	0.27059	0.38899
652	0.563	0.01709	0.27126	0.39071
653	0.564	0.01717	0.27201	0.39231
654	0.56497	0.01724	0.2728	0.39395
655	0.56593	0.01732	0.27358	0.39553
656	0.56692	0.0174	0.27443	0.39719
657	0.5679	0.01747	0.27531	0.39879
658	0.56888	0.01754	0.27615	0.40042
659	0.56982	0.0176	0.27708	0.40205
660	0.57078	0.01769	0.27799	0.40365
661	0.57174	0.01777	0.27892	0.40523
662	0.57269	0.01785	0.27981	0.40682
663	0.57362	0.01791	0.28072	0.4084
664	0.57441	0.01798	0.28174	0.40991
665	0.57496	0.01804	0.28279	0.41132
666	0.57544	0.01808	0.28382	0.41266
667	0.57583	0.01813	0.28484	0.41398
668	0.57631	0.01819	0.28593	0.41539
669	0.57671	0.01824	0.28698	0.41677
670	0.57717	0.01829	0.2881	0.41822
671	0.57776	0.01835	0.28922	0.41975
672	0.5786	0.01842	0.29025	0.42135
673	0.57944	0.01851	0.29122	0.42289
674	0.58032	0.0186	0.29214	0.42443
675	0.58116	0.01869	0.29303	0.42585
676	0.58201	0.01879	0.29382	0.42728
677	0.58286	0.01888	0.29463	0.42866
678	0.58369	0.01897	0.29534	0.42997
679	0.58457	0.01907	0.29607	0.43132
680	0.58544	0.01916	0.29678	0.43259
681	0.58633	0.01926	0.29751	0.4339
682	0.58723	0.01936	0.29827	0.43519
683	0.58815	0.01947	0.29906	0.43648
684	0.58907	0.01957	0.29979	0.4378
685	0.59004	0.01968	0.30057	0.4391
686	0.59103	0.01979	0.30136	0.44043
687	0.59202	0.0199	0.30213	0.44167
688	0.59303	0.02	0.30287	0.44291
689	0.59411	0.02012	0.3036	0.44416
690	0.59515	0.02023	0.30433	0.44538
691	0.59617	0.02036	0.30509	0.44655
692	0.59723	0.02048	0.30581	0.44776
693	0.59828	0.02059	0.30653	0.44892
694	0.59928	0.02069	0.30728	0.45016
695	0.60034	0.02081	0.30808	0.45142
696	0.6014	0.02092	0.3088	0.45261
697	0.60249	0.02104	0.30958	0.45387
698	0.60354	0.02117	0.31035	0.45507
699	0.60463	0.0213	0.31111	0.45632
700	0.60571	0.02143	0.31188	0.45755
701	0.60676	0.02156	0.31262	0.45874
702	0.6078	0.02168	0.31334	0.4599
703	0.6088	0.02181	0.31407	0.46098
704	0.6098	0.02193	0.31481	0.46213
705	0.61084	0.02207	0.31553	0.46319
706	0.61185	0.02219	0.31623	0.46432
707	0.61289	0.02234	0.31698	0.46546
708	0.61384	0.02246	0.31767	0.46651
709	0.61479	0.02261	0.31839	0.46758
710	0.61582	0.02273	0.31913	0.46871
711	0.61688	0.02286	0.31989	0.46976
712	0.61792	0.023	0.32069	0.47087
713	0.61898	0.02315	0.32145	0.47191
714	0.61999	0.0233	0.32219	0.47289
715	0.62104	0.02345	0.32295	0.47395
716	0.62215	0.0236	0.3237	0.47496
717	0.62324	0.02374	0.32447	0.47596
718	0.62432	0.02389	0.32525	0.47696
719	0.62539	0.02404	0.32599	0.47794
720	0.62656	0.02421	0.32676	0.47894
721	0.62772	0.02437	0.32748	0.47995
722	0.62896	0.02454	0.32823	0.481
723	0.63013	0.02471	0.32896	0.48196
724	0.63135	0.02487	0.32972	0.48298
725	0.63256	0.02504	0.33046	0.48395
726	0.63377	0.02518	0.33113	0.48489
727	0.63505	0.02537	0.33186	0.48588
728	0.63636	0.02553	0.33258	0.48685
729	0.63757	0.02571	0.33326	0.48774
730	0.63878	0.02589	0.33396	0.48867
731	0.64	0.02606	0.33464	0.48955
732	0.64132	0.02624	0.33538	0.49051
733	0.64263	0.02643	0.33609	0.49142
734	0.64392	0.02663	0.33684	0.49228
735	0.64517	0.02684	0.33754	0.49321
736	0.64643	0.02702	0.33822	0.49412
737	0.64767	0.02721	0.33894	0.49496
738	0.64898	0.02739	0.33969	0.49585
739	0.65013	0.02756	0.34032	0.49664
740	0.65139	0.02775	0.34106	0.49747
741	0.65259	0.02794	0.34175	0.49833
742	0.65386	0.02813	0.34242	0.49918
743	0.6551	0.02832	0.3431	0.49999
744	0.65633	0.02852	0.34382	0.50081
745	0.65755	0.02874	0.34455	0.50164
746	0.6587	0.02894	0.34525	0.50242
747	0.6598	0.02914	0.34591	0.50313
748	0.66094	0.02935	0.34662	0.50392
749	0.66206	0.02956	0.34734	0.50469
750	0.66316	0.02978	0.34798	0.50549
751	0.66426	0.03	0.34861	0.50622
752	0.66527	0.03023	0.34925	0.50701
753	0.66637	0.03043	0.34984	0.50786
754	0.66745	0.03063	0.35048	0.50859
755	0.6686	0.03086	0.35111	0.50942
756	0.66979	0.03108	0.35176	0.51028
757	0.67088	0.03131	0.35234	0.51105
758	0.67216	0.03158	0.35304	0.51191
759	0.67331	0.03184	0.35368	0.51276
760	0.67446	0.03208	0.35424	0.5135
761	0.67557	0.03231	0.35484	0.51424
762	0.67672	0.03254	0.35543	0.51502
763	0.6779	0.03278	0.35599	0.51578
764	0.67903	0.03299	0.3566	0.51654
765	0.68028	0.03325	0.35725	0.51738
766	0.68152	0.03351	0.35795	0.51823
767	0.68282	0.03376	0.35864	0.51902
768	0.68407	0.03401	0.35932	0.51981
769	0.68546	0.03427	0.36008	0.52062
770	0.68683	0.03454	0.36083	0.52144
771	0.68829	0.03478	0.36157	0.52216
772	0.68982	0.03503	0.36235	0.52281
773	0.6913	0.03529	0.36312	0.52355
774	0.69278	0.03556	0.36389	0.52429
775	0.69431	0.03583	0.36464	0.52499
776	0.69588	0.03609	0.36545	0.52571
777	0.69734	0.03634	0.36617	0.52636
778	0.69894	0.03656	0.36696	0.52708
779	0.70051	0.03685	0.36777	0.52777
780	0.70205	0.03713	0.36857	0.52853
781	0.70361	0.03743	0.36932	0.52924
782	0.70512	0.03773	0.37009	0.53
783	0.70652	0.038	0.37088	0.53077
784	0.70788	0.03831	0.37165	0.53148
785	0.70928	0.0386	0.37235	0.53221
786	0.71063	0.0389	0.37312	0.53293
787	0.71193	0.03924	0.37383	0.53366
788	0.71317	0.03954	0.37455	0.53435
789	0.71448	0.03984	0.37528	0.53498
790	0.71583	0.04014	0.37607	0.53572
791	0.71701	0.0405	0.37685	0.53644
792	0.71822	0.04085	0.37764	0.53711
793	0.71957	0.04119	0.37845	0.53778
794	0.72072	0.0415	0.37919	0.5384
795	0.72193	0.04183	0.37994	0.53901
796	0.72309	0.04215	0.38078	0.53971
797	0.7242	0.0425	0.38145	0.54027
798	0.72535	0.04284	0.38223	0.5409
799	0.72658	0.04315	0.38304	0.54152
800	0.7276	0.04349	0.38381	0.54216

## Sheet: Fig. 3B
Fig. 3B						Fig. 3C
curve	1	2 upper	2 lower	3			extract	scale
370	0.01164	0.60039	0.51249	0.52948		300	0.52944	NaN
371	0.01154	0.60208	0.51211	0.5301		301	0.52152	NaN
372	0.01144	0.60314	0.51189	0.53045		302	0.51301	NaN
373	0.01135	0.60425	0.51156	0.53045		303	0.50357	NaN
374	0.01125	0.6052	0.51111	0.53011		304	0.49416	NaN
375	0.01115	0.60537	0.51072	0.52961		305	0.48512	NaN
376	0.01105	0.60556	0.51001	0.52864		306	0.4752	NaN
377	0.01096	0.60625	0.5091	0.52731		307	0.46597	NaN
378	0.01087	0.60615	0.5084	0.52595		308	0.45644	NaN
379	0.01078	0.60639	0.5078	0.52454		309	0.4478	NaN
380	0.01069	0.60669	0.50707	0.52275		310	0.43947	NaN
381	0.0106	0.60663	0.50629	0.52077		311	0.43181	NaN
382	0.01052	0.60645	0.5058	0.51913		312	0.42466	NaN
383	0.01044	0.60675	0.50511	0.5172		313	0.41798	NaN
384	0.01036	0.6069	0.50428	0.51519		314	0.41207	NaN
385	0.01028	0.60713	0.50356	0.51325		315	0.40675	NaN
386	0.0102	0.6069	0.50277	0.51126		316	0.402	NaN
387	0.01012	0.60699	0.50198	0.50917		317	0.39795	NaN
388	0.01005	0.60716	0.50119	0.50698		318	0.39436	NaN
389	0.00998	0.60707	0.50029	0.50465		319	0.39151	NaN
390	0.0099	0.60704	0.4996	0.50257		320	0.38885	NaN
391	0.00983	0.60704	0.499	0.50065		321	0.38686	NaN
392	0.00976	0.60714	0.49825	0.4985		322	0.38537	NaN
393	0.00968	0.60703	0.49734	0.49634		323	0.38424	NaN
394	0.00961	0.60707	0.49639	0.4941		324	0.38355	NaN
395	0.00953	0.60752	0.49573	0.49225		325	0.3835	NaN
396	0.00946	0.60737	0.49523	0.49047		326	0.38327	NaN
397	0.00937	0.6078	0.49464	0.48864		327	0.38387	NaN
398	0.0093	0.60799	0.49399	0.48678		328	0.38444	NaN
399	0.00922	0.60802	0.49336	0.48512		329	0.38526	NaN
400	0.00914	0.60833	0.49289	0.48353		330	0.38642	NaN
401	0.00905	0.6086	0.49205	0.48158		331	0.38769	NaN
402	0.00897	0.60846	0.49129	0.47965		332	0.38916	NaN
403	0.00888	0.60876	0.49056	0.47786		333	0.39078	NaN
404	0.0088	0.60887	0.48994	0.47602		334	0.3926	NaN
405	0.00871	0.60939	0.48925	0.4742		335	0.3946	NaN
406	0.00862	0.60956	0.48853	0.4723		336	0.39662	NaN
407	0.00852	0.60975	0.48791	0.47057		337	0.39895	NaN
408	0.00841	0.61006	0.48727	0.46903		338	0.40112	NaN
409	0.00831	0.61026	0.48645	0.46714		339	0.40347	NaN
410	0.00819	0.61043	0.48557	0.46511		340	0.40585	NaN
411	0.00807	0.61055	0.48477	0.46323		341	0.40836	NaN
412	0.00794	0.61087	0.48399	0.46132		342	0.4111	NaN
413	0.00782	0.61099	0.48315	0.4595		343	0.41361	NaN
414	0.00769	0.61097	0.48232	0.45746		344	0.41603	NaN
415	0.00755	0.61118	0.48136	0.45538		345	0.41903	NaN
416	0.00742	0.61084	0.48053	0.45334		346	0.42179	NaN
417	0.00728	0.61054	0.47952	0.45108		347	0.42453	NaN
418	0.00714	0.61046	0.47864	0.44892		348	0.42736	NaN
419	0.007	0.61	0.47768	0.44667		349	0.43013	NaN
420	0.00686	0.6097	0.47684	0.44446		350	0.43287	NaN
421	0.00672	0.60941	0.47592	0.44212		351	0.43573	0.457
422	0.00657	0.60898	0.47508	0.43973		352	0.43851	0.46214
423	0.00643	0.60852	0.47407	0.43725		353	0.44137	0.467
424	0.00629	0.60806	0.47326	0.43475		354	0.44405	0.47162
425	0.00615	0.60749	0.47251	0.43233		355	0.44684	0.47614
426	0.00601	0.60701	0.47154	0.42961		356	0.44979	0.48022
427	0.00588	0.60641	0.47059	0.42683		357	0.4527	0.48413
428	0.00575	0.60577	0.46987	0.4243		358	0.45561	0.48767
429	0.00563	0.60516	0.46909	0.42162		359	0.45859	0.49108
430	0.00551	0.60457	0.46827	0.41894		360	0.46148	0.49455
431	0.0054	0.60387	0.46756	0.41628		361	0.46415	0.49782
432	0.0053	0.60315	0.46682	0.41353		362	0.46725	0.50134
433	0.00519	0.60242	0.46602	0.41069		363	0.47043	0.50481
434	0.0051	0.60163	0.46517	0.40778		364	0.47328	0.5081
435	0.00501	0.60109	0.46444	0.40496		365	0.476	0.51154
436	0.00492	0.60045	0.46372	0.40227		366	0.47917	0.51505
437	0.00484	0.59979	0.46293	0.39935		367	0.48227	0.51878
438	0.00476	0.59921	0.46207	0.39638		368	0.48564	0.52231
439	0.00467	0.5985	0.46108	0.39334		369	0.48878	0.52562
440	0.0046	0.59783	0.46026	0.39045		370	0.49221	0.52884
441	0.00452	0.59706	0.45948	0.38758		371	0.49591	0.53188
442	0.00444	0.59638	0.45873	0.38466		372	0.49952	0.53504
443	0.00437	0.59559	0.45803	0.38188		373	0.50347	0.53838
444	0.00429	0.59493	0.45721	0.37896		374	0.50766	0.54169
445	0.00423	0.59402	0.45639	0.37597		375	0.51165	0.54502
446	0.00416	0.5932	0.45563	0.37311		376	0.51584	0.54832
447	0.0041	0.59248	0.4548	0.37019		377	0.52056	0.55198
448	0.00404	0.59157	0.45407	0.3675		378	0.52509	0.556
449	0.00399	0.5906	0.45322	0.36458		379	0.53036	0.56032
450	0.00393	0.58966	0.45236	0.36169		380	0.53592	0.56473
451	0.00387	0.5888	0.4517	0.35894		381	0.54144	0.56932
452	0.00381	0.58788	0.45086	0.35619		382	0.54745	0.57406
453	0.00375	0.58686	0.45024	0.35351		383	0.55449	0.57897
454	0.00369	0.58579	0.44929	0.35068		384	0.56163	0.58419
455	0.00363	0.58476	0.44849	0.34794		385	0.56895	0.58955
456	0.00358	0.58355	0.4475	0.34519		386	0.576	0.59508
457	0.00352	0.58248	0.4469	0.34267		387	0.58396	0.60065
458	0.00347	0.58132	0.44614	0.3401		388	0.59232	0.60625
459	0.00343	0.58008	0.44529	0.33758		389	0.60067	0.6121
460	0.0034	0.57871	0.44437	0.33498		390	0.60935	0.61804
461	0.00336	0.57741	0.44348	0.33235		391	0.61864	0.62406
462	0.00333	0.57606	0.44254	0.32981		392	0.62833	0.6303
463	0.0033	0.57462	0.44163	0.32738		393	0.63825	0.63654
464	0.00328	0.57328	0.44089	0.32516		394	0.64874	0.64301
465	0.00325	0.57188	0.44001	0.32288		395	0.65974	0.64953
466	0.00322	0.5704	0.4392	0.32056		396	0.66975	0.65628
467	0.0032	0.56876	0.43814	0.31811		397	0.68122	0.66343
468	0.00318	0.56726	0.43732	0.31577		398	0.69206	0.67085
469	0.00316	0.56564	0.43648	0.31351		399	0.70293	0.67851
470	0.00315	0.56393	0.43552	0.31128		400	0.71453	0.68649
471	0.00314	0.56225	0.43454	0.30898		401	0.72595	0.69463
472	0.00313	0.56052	0.43348	0.30676		402	0.73635	0.70292
473	0.00313	0.55883	0.43259	0.30462		403	0.74747	0.71145
474	0.00313	0.55704	0.43171	0.30267		404	0.75787	0.72019
475	0.00313	0.55527	0.43084	0.30074		405	0.76924	0.72905
476	0.00313	0.55332	0.42974	0.29867		406	0.77992	0.7378
477	0.00313	0.55142	0.4288	0.29676		407	0.78995	0.74653
478	0.00313	0.54951	0.42796	0.29494		408	0.80058	0.75531
479	0.00313	0.54762	0.4271	0.29324		409	0.81102	0.76399
480	0.00314	0.54574	0.42624	0.2917		410	0.82133	0.77263
481	0.00314	0.54378	0.42531	0.29002		411	0.83128	0.78135
482	0.00315	0.54184	0.42438	0.28835		412	0.84122	0.78984
483	0.00315	0.53985	0.42322	0.28638		413	0.85039	0.79828
484	0.00316	0.53774	0.42243	0.28484		414	0.85952	0.80663
485	0.00316	0.53564	0.42138	0.28317		415	0.86971	0.81505
486	0.00316	0.53374	0.4203	0.28148		416	0.87805	0.82339
487	0.00317	0.53163	0.41946	0.28006		417	0.88676	0.83166
488	0.00317	0.52948	0.41848	0.27861		418	0.89523	0.83994
489	0.00317	0.52744	0.41753	0.27717		419	0.90341	0.84813
490	0.00318	0.52542	0.4166	0.27586		420	0.91012	0.85621
491	0.00318	0.5233	0.41585	0.27478		421	0.91678	0.8643
492	0.00318	0.52108	0.41488	0.2734		422	0.92318	0.87222
493	0.00317	0.51904	0.41391	0.272		423	0.92974	0.87998
494	0.00317	0.51703	0.41309	0.27085		424	0.93582	0.88753
495	0.00317	0.51493	0.41201	0.2695		425	0.94143	0.89496
496	0.00317	0.51289	0.41107	0.26831		426	0.94722	0.90221
497	0.00316	0.51077	0.41002	0.26693		427	0.95105	0.90924
498	0.00316	0.50871	0.40915	0.26576		428	0.95506	0.91612
499	0.00315	0.50658	0.40813	0.26448		429	0.95797	0.92282
500	0.00314	0.5044	0.4072	0.26326		430	0.96056	0.92932
501	0.00313	0.50214	0.40612	0.26199		431	0.96382	0.93562
502	0.00312	0.4999	0.40526	0.26107		432	0.96605	0.94179
503	0.0031	0.49789	0.40427	0.25994		433	0.96891	0.94771
504	0.00308	0.49572	0.40322	0.25893		434	0.97044	0.95341
505	0.00307	0.49363	0.40251	0.25812		435	0.97286	0.95884
506	0.00305	0.49146	0.40137	0.25719		436	0.9746	0.96399
507	0.00304	0.48947	0.40039	0.25616		437	0.97722	0.96881
508	0.00303	0.48746	0.39943	0.25527		438	0.97818	0.97321
509	0.00301	0.48535	0.39852	0.25451		439	0.98006	0.97728
510	0.00299	0.48334	0.39737	0.25337		440	0.98183	0.98102
511	0.00297	0.48129	0.39643	0.25273		441	0.98365	0.98436
512	0.00296	0.47915	0.39542	0.25183		442	0.98539	0.98742
513	0.00295	0.47694	0.39438	0.25088		443	0.98703	0.99008
514	0.00293	0.47493	0.39355	0.25012		444	0.98987	0.99238
515	0.00292	0.4728	0.39269	0.24937		445	0.99014	0.9943
516	0.0029	0.47072	0.39169	0.24861		446	0.99175	0.99595
517	0.00288	0.46852	0.39044	0.2476		447	0.99392	0.99737
518	0.00287	0.46634	0.38923	0.24659		448	0.99524	0.99848
519	0.00286	0.46431	0.38818	0.24589		449	0.99771	0.99932
520	0.00284	0.46236	0.38729	0.2452		450	0.99881	0.99984
521	0.00282	0.46049	0.38637	0.24463		451	0.99967	1
522	0.0028	0.45843	0.38523	0.24373		452	1	0.99988
523	0.00279	0.45659	0.38421	0.24288		453	0.99981	0.99948
524	0.00277	0.45457	0.38307	0.24199		454	0.99884	0.99888
525	0.00275	0.45276	0.38223	0.24126		455	0.99737	0.99793
526	0.00273	0.4508	0.38134	0.2407		456	0.99456	0.99663
527	0.0027	0.44867	0.38036	0.23996		457	0.99265	0.99502
528	0.00268	0.44675	0.37941	0.23914		458	0.98908	0.99311
529	0.00266	0.44473	0.37867	0.23873		459	0.98586	0.99091
530	0.00264	0.44285	0.37759	0.23787		460	0.98025	0.98854
531	0.00261	0.441	0.37682	0.23748		461	0.97438	0.98591
532	0.00259	0.43916	0.37583	0.23676		462	0.96728	0.98306
533	0.00255	0.4375	0.3748	0.23616		463	0.95799	0.97997
534	0.00252	0.43565	0.3738	0.2355		464	0.95061	0.97672
535	0.00249	0.43375	0.37287	0.23479		465	0.94178	0.97338
536	0.00245	0.43198	0.37198	0.23423		466	0.93109	0.96989
537	0.00241	0.43029	0.37115	0.23384		467	0.92063	0.96619
538	0.00236	0.42857	0.37014	0.23297		468	0.90827	0.96236
539	0.00232	0.42688	0.36918	0.2323		469	0.89544	0.95817
540	0.00229	0.42521	0.36828	0.23166		470	0.88281	0.95384
541	0.00225	0.42361	0.36732	0.23099		471	0.86903	0.94928
542	0.00222	0.42185	0.36663	0.2304		472	0.8553	0.9444
543	0.00217	0.42024	0.3658	0.22983		473	0.84142	0.93915
544	0.00213	0.41841	0.36468	0.22912		474	0.82729	0.93352
545	0.0021	0.41655	0.36362	0.2284		475	0.81282	0.92746
546	0.00206	0.41491	0.36274	0.22772		476	0.79835	0.92102
547	0.00202	0.4131	0.36183	0.22717		477	0.78449	0.91416
548	0.00197	0.41168	0.36054	0.22607		478	0.77001	0.90707
549	0.00193	0.41024	0.35957	0.22536		479	0.75681	0.89958
550	0.00189	0.40877	0.35844	0.22433		480	0.74365	0.89168
551	0.00185	0.40728	0.35748	0.22368		481	0.73067	0.88347
552	0.00181	0.40548	0.35645	0.22284		482	0.71781	0.87502
553	0.00178	0.40392	0.35557	0.22208		483	0.70465	0.86624
554	0.00175	0.40247	0.35463	0.2215		484	0.69171	0.85726
555	0.00171	0.40105	0.35383	0.22085		485	0.67919	0.84807
556	0.00168	0.39961	0.35296	0.22012		486	0.66691	0.83875
557	0.00165	0.39809	0.35211	0.21959		487	0.65466	0.82922
558	0.00162	0.39667	0.35104	0.21879		488	0.64231	0.8195
559	0.00158	0.39509	0.34984	0.21776		489	0.63017	0.8097
560	0.00155	0.39353	0.34898	0.21711		490	0.61807	0.7998
561	0.00152	0.39193	0.34789	0.21625		491	0.60618	0.78987
562	0.00149	0.39047	0.34696	0.21551		492	0.59398	0.77994
563	0.00147	0.38914	0.3461	0.21471		493	0.58184	0.76999
564	0.00145	0.38782	0.34526	0.21387		494	0.56956	0.76005
565	0.00143	0.38656	0.34423	0.21302		495	0.55667	0.75005
566	0.00142	0.3852	0.34336	0.21205		496	0.54407	0.74
567	0.0014	0.38374	0.34278	0.21172		497	0.53104	0.72995
568	0.00139	0.38231	0.34204	0.21097		498	0.51786	0.71994
569	0.00138	0.38078	0.34112	0.21027		499	0.50412	0.70995
570	0.00137	0.37943	0.34026	0.20953		500	0.4903	0.69984
571	0.00135	0.37803	0.33953	0.20893		501	0.47643	0.6897
572	0.00134	0.37657	0.33839	0.20808		502	0.46304	0.67952
573	0.00132	0.3752	0.33755	0.20738		503	0.44978	0.66934
574	0.00132	0.3738	0.33666	0.20664		504	0.436	0.65917
575	0.00131	0.3724	0.33562	0.20566		505	0.42239	0.64907
576	0.00132	0.37119	0.33475	0.20486		506	0.40873	0.63905
577	0.00132	0.3698	0.33412	0.20429		507	0.39511	0.62895
578	0.00131	0.36845	0.33363	0.20381		508	0.3817	0.61894
579	0.00131	0.36721	0.33272	0.20307		509	0.36806	0.60912
580	0.00131	0.36603	0.33172	0.20233		510	0.35467	0.59945
581	0.0013	0.3647	0.33084	0.20165		511	0.34141	0.58995
582	0.00129	0.36335	0.32988	0.20101		512	0.32836	0.58052
583	0.00127	0.36218	0.3288	0.20012		513	0.31567	0.57116
584	0.00126	0.36075	0.32798	0.19946		514	0.30314	0.5619
585	0.00124	0.3594	0.32706	0.19871		515	0.2909	0.55278
586	0.00122	0.35792	0.32597	0.19767		516	0.27891	0.54388
587	0.00121	0.35659	0.32493	0.1968		517	0.26726	0.53492
588	0.00119	0.35551	0.32401	0.19602		518	0.25596	0.52599
589	0.00117	0.35432	0.32306	0.19497		519	0.24511	0.51702
590	0.00116	0.35304	0.32228	0.19433		520	0.23471	0.50805
591	0.00115	0.35187	0.32145	0.19354		521	0.22461	0.49916
592	0.00114	0.35066	0.32058	0.19272		522	0.21479	0.49042
593	0.00112	0.3495	0.31981	0.19208		523	0.2054	0.48167
594	0.0011	0.34829	0.31923	0.19164		524	0.19628	0.47286
595	0.00108	0.34693	0.31845	0.19093		525	0.18765	0.464
596	0.00106	0.34575	0.31742	0.19007		526	0.17928	0.45534
597	0.00105	0.34471	0.31634	0.18916		527	0.17122	0.44675
598	0.00103	0.34359	0.31544	0.18829		528	0.16362	0.43837
599	0.00101	0.34253	0.31468	0.18763		529	0.15629	0.43002
600	0.001	0.34153	0.31365	0.1866		530	0.1493	0.42177
601	0.000990657	0.34058	0.313	0.18569		531	0.14266	0.4135
602	0.000985219	0.33953	0.31204	0.18485		532	0.13625	0.40539
603	0.000972042	0.33868	0.31094	0.1838		533	0.13017	0.39744
604	0.000952372	0.33794	0.3101	0.18311		534	0.12432	0.38964
605	0.000935319	0.33701	0.3091	0.18229		535	0.11876	0.38184
606	0.000911496	0.33586	0.30837	0.1818		536	0.11346	0.37417
607	0.000891833	0.33459	0.30752	0.181		537	0.10845	0.36651
608	0.000871595	0.33329	0.3067	0.18055		538	0.10364	0.35905
609	0.000855127	0.3323	0.306	0.17978		539	0.09904	0.3517
610	0.000839371	0.33126	0.30547	0.17943		540	0.09466	0.34451
611	0.000829535	0.3303	0.30451	0.17859		541	0.0905	0.3374
612	0.000816153	0.32942	0.30356	0.17762		542	0.08655	0.33042
613	0.000806124	0.32835	0.30286	0.17712		543	0.08283	0.32364
614	0.000788962	0.32752	0.30203	0.17652		544	0.07922	0.31704
615	0.000769666	0.32654	0.30112	0.17576		545	0.07587	0.31046
616	0.000754803	0.32555	0.30013	0.17493		546	0.07267	0.30399
617	0.000740768	0.32447	0.2994	0.17443		547	0.06956	0.29758
618	0.00073443	0.32339	0.29852	0.17371		548	0.06668	0.2913
619	0.000721007	0.32246	0.29794	0.17331		549	0.06389	0.28516
620	0.000711089	0.3214	0.29697	0.17277		550	0.06122	0.27916
621	0.000700405	0.32044	0.29638	0.17234		551	0.05865	0.27324
622	0.000697551	0.31943	0.29577	0.17201		552	0.05619	0.26734
623	0.000703227	0.31832	0.29475	0.17121		553	0.05387	0.26146
624	0.000707029	0.31738	0.29413	0.17072		554	0.05164	0.25583
625	0.000717457	0.31648	0.29332	0.16986		555	0.04952	0.2504
626	0.000728481	0.31552	0.29248	0.1692		556	0.04752	0.24512
627	0.000739112	0.31466	0.29165	0.16846		557	0.04557	0.23996
628	0.00074317	0.31392	0.29028	0.16753		558	0.0437	0.23487
629	0.000741394	0.31326	0.28949	0.16685		559	0.0419	0.2299
630	0.000731585	0.31228	0.28859	0.16618		560	0.04017	0.22504
631	0.000725173	0.3112	0.28782	0.16576		561	0.03849	0.22039
632	0.000715825	0.31029	0.28693	0.16509		562	0.0369	0.21601
633	0.000711621	0.30911	0.28614	0.16456		563	0.03539	0.21172
634	0.000706325	0.3082	0.28575	0.16429		564	0.0339	0.20748
635	0.000694137	0.30715	0.28506	0.1638		565	0.03252	0.20328
636	0.000682314	0.30631	0.28428	0.16319		566	0.03121	0.19915
637	0.000668914	0.30536	0.28356	0.16283		567	0.0299	0.19513
638	0.000653367	0.30411	0.2827	0.16228		568	0.02868	0.19126
639	0.00062939	0.30311	0.28201	0.1619		569	0.02757	0.18746
640	0.000603904	0.30214	0.28123	0.16158		570	0.02649	0.18373
641	0.000571892	0.30121	0.28041	0.16111		571	0.02544	0.17995
642	0.000532365	0.30029	0.27947	0.16061		572	0.02447	0.17611
643	0.000499605	0.2995	0.2785	0.16		573	0.02356	0.17244
644	0.000463874	0.29855	0.27762	0.15975		574	0.02269	0.16897
645	0.000425836	0.29778	0.27702	0.15973		575	0.02187	0.1656
646	0.00037785	0.29697	0.2763	0.15936		576	0.0211	0.1623
647	0.000327463	0.29582	0.27599	0.15927		577	0.02036	0.15901
648	0.000289484	0.29463	0.27509	0.15875		578	0.01969	0.15586
649	0.000255086	0.29344	0.27464	0.1584		579	0.01904	0.15279
650	0.000214989	0.29247	0.27401	0.15804		580	0.01842	0.14987
651	0.000176561	0.29151	0.27325	0.1577		581	0.01785	0.14717
652	0.000142745	0.29069	0.27243	0.15708		582	0.01732	0.14442
653	0.000110842	0.28957	0.2714	0.15658		583	0.0168	0.14167
654	8.36161e-05	0.28859	0.27056	0.15626		584	0.01627	0.13898
655	5.30115e-05	0.28745	0.26956	0.15575		585	0.01583	0.1364
656	1.87411e-05	0.28645	0.26914	0.15545		586	0.01541	0.13383
657	-1.44051e-05	0.2859	0.26831	0.15495		587	0.01499	0.1313
658	-4.72066e-05	0.28515	0.26733	0.15439		588	0.01459	0.12877
659	-8.00098e-05	0.28425	0.26653	0.15382		589	0.01422	0.12628
660	-0.000108864	0.28343	0.26567	0.15315		590	0.01391	0.12384
661	-0.000134871	0.28261	0.26521	0.15296		591	0.01357	0.12154
662	-0.000169971	0.28155	0.26476	0.15292		592	0.01325	0.11925
663	-0.000208074	0.28065	0.26409	0.15249		593	0.01294	0.11701
664	-0.000244142	0.27963	0.26315	0.15164		594	0.01262	0.1148
665	-0.000272757	0.27862	0.26211	0.151		595	0.01231	0.11276
666	-0.000300423	0.2776	0.26109	0.1501		596	0.01208	0.11079
667	-0.000346265	0.27665	0.2602	0.14946		597	0.01183	0.10886
668	-0.000390252	0.27604	0.25905	0.14883		598	0.01161	0.10698
669	-0.000425451	0.27542	0.25816	0.14836		599	0.01139	0.10508
670	-0.0004629	0.27468	0.25728	0.14788		600	0.01115	0.10318
671	-0.000507302	0.27379	0.2565	0.14771		601	0.01093	0.10138
672	-0.000553466	0.27318	0.25535	0.14675		602	0.01077	0.09967
673	-0.000598395	0.27258	0.25447	0.14616		603	0.01059	0.09804
674	-0.000649061	0.27196	0.25392	0.14588		604	0.0104	0.09636
675	-0.000699072	0.27121	0.2531	0.1456		605	0.01019	0.09466
676	-0.000744353	0.27011	0.25246	0.14531		606	0.00998	0.09309
677	-0.0007841	0.26901	0.25169	0.14477		607	0.00978	0.09154
678	-0.00082007	0.26784	0.25086	0.14421		608	0.0096	0.09008
679	-0.000859769	0.26672	0.25016	0.14393		609	0.00942	0.08872
680	-0.000901606	0.26573	0.2493	0.1433		610	0.00929	0.08732
681	-0.000935115	0.26496	0.24853	0.14276		611	0.00911	0.08595
682	-0.000964399	0.26406	0.24812	0.14239		612	0.00897	0.08449
683	-0.00099744	0.26306	0.24764	0.14211		613	0.00882	0.08309
684	-0.00103	0.26223	0.24692	0.14172		614	0.00865	0.08168
685	-0.00106	0.26168	0.24635	0.14157		615	0.00845	0.08024
686	-0.00108	0.26109	0.24542	0.141		616	0.00826	0.07888
687	-0.0011	0.26026	0.24469	0.14082		617	0.00811	0.07753
688	-0.00113	0.25901	0.24395	0.14019		618	0.00794	0.0762
689	-0.00115	0.25784	0.24315	0.13934		619	0.00782	0.07493
690	-0.00117	0.257	0.24238	0.13871		620	0.00766	0.07363
691	-0.0012	0.25601	0.24161	0.13835		621	0.00748	0.07245
692	-0.00124	0.25482	0.24103	0.13788		622	0.00736	0.0714
693	-0.00126	0.25362	0.24026	0.13734		623	0.00725	0.07053
694	-0.00127	0.25262	0.23894	0.1361		624	0.00717	0.06967
695	-0.00129	0.25148	0.23798	0.13543		625	0.00707	0.06878
696	-0.00131	0.25064	0.23747	0.13496		626	0.00696	0.06796
697	-0.00134	0.24989	0.23698	0.13485		627	0.00682	0.06704
698	-0.00138	0.24907	0.23591	0.13412		628	0.00679	0.06612
699	-0.0014	0.2482	0.23526	0.13394		629	0.0067	0.06529
700	-0.00144	0.24723	0.23451	0.1336		630	0.00662	0.06445
701	-0.00148	0.24639	0.23336	0.1333		631	0.00651	0.06351
702	-0.00152	0.24573	0.23204	0.13265		632	0.00645	0.06254
703	-0.00156	0.24486	0.23152	0.13275		633	0.00638	0.06159
704	-0.0016	0.2438	0.23038	0.1323		634	0.00632	0.06074
705	-0.00164	0.24263	0.22966	0.13214		635	0.00626	0.05981
706	-0.00168	0.24153	0.2289	0.13158		636	0.00617	0.059
707	-0.00171	0.24074	0.22817	0.13148		637	0.00612	0.05832
708	-0.00176	0.24023	0.2272	0.13132		638	0.00607	0.05766
709	-0.00179	0.23939	0.22624	0.13094		639	0.00602	0.05708
710	-0.00183	0.23834	0.22565	0.13077		640	0.006	0.05651
711	-0.00185	0.23758	0.22481	0.13055		641	0.00599	0.05593
712	-0.00188	0.23687	0.2241	0.13034		642	0.00596	0.05541
713	-0.00191	0.23623	0.22335	0.13007		643	0.00597	0.05486
714	-0.00194	0.23596	0.22277	0.12991		644	0.00593	0.05443
715	-0.00197	0.23528	0.22203	0.12965		645	0.00582	0.05414
716	-0.00199	0.23454	0.22136	0.12911		646	0.00576	0.05375
717	-0.00201	0.23368	0.22081	0.12895		647	0.00555	0.05337
718	-0.00203	0.23278	0.2199	0.12829		648	0.00537	0.05302
719	-0.00204	0.23182	0.21907	0.1279		649	0.00528	0.05271
720	-0.00203	0.23114	0.21832	0.12722		650	0.00516	0.05235
721	-0.00202	0.23025	0.21764	0.12675		651	0.00495	0.05193
722	-0.002	0.22939	0.21653	0.12585		652	0.00478	0.05152
723	-0.00198	0.22866	0.21598	0.12541		653	0.00463	0.05096
724	-0.00198	0.22813	0.21534	0.12494		654	0.00448	0.05018
725	-0.00197	0.22719	0.21468	0.12459		655	0.0043	0.04936
726	-0.00196	0.22633	0.21373	0.12394		656	0.00416	0.04849
727	-0.00195	0.22528	0.21301	0.12344		657	0.00402	0.0475
728	-0.00194	0.22435	0.21246	0.12296		658	0.0039	0.04656
729	-0.00192	0.2237	0.21192	0.12252		659	0.00379	0.04568
730	-0.00191	0.22297	0.21126	0.12224		660	0.00367	0.04491
731	-0.0019	0.22216	0.21054	0.12179		661	0.00359	0.04415
732	-0.0019	0.22121	0.20979	0.12126		662	0.00346	0.04348
733	-0.0019	0.21998	0.20889	0.12053		663	0.00341	0.04298
734	-0.0019	0.21908	0.20816	0.1201		664	0.00345	0.04253
735	-0.0019	0.21828	0.20692	0.11954		665	0.00348	0.04212
736	-0.00192	0.21772	0.2062	0.11903		666	0.00356	0.04179
737	-0.00193	0.21728	0.20554	0.11883		667	0.00367	0.04137
738	-0.00194	0.21677	0.20463	0.11795		668	0.00372	0.04087
739	-0.00197	0.21597	0.20379	0.11746		669	0.00379	0.04027
740	-0.00201	0.2153	0.20353	0.11742		670	0.00389	0.03969
741	-0.00206	0.21453	0.20293	0.11705		671	0.00403	0.03919
742	-0.00211	0.21373	0.20224	0.11669		672	0.00411	0.03862
743	-0.00215	0.2128	0.20155	0.11638		673	0.00422	0.03814
744	-0.00218	0.212	0.20102	0.116		674	0.00431	0.03771
745	-0.00221	0.21126	0.20044	0.11583		675	0.00434	0.03728
746	-0.00224	0.21053	0.19962	0.1153		676	0.00437	0.037
747	-0.00228	0.20965	0.19857	0.11464		677	0.00433	0.03687
748	-0.00232	0.2087	0.19745	0.11418		678	0.00423	0.03685
749	-0.00234	0.20768	0.19671	0.11371		679	0.00409	0.03688
750	-0.00237	0.20689	0.196	0.11335		680	0.00394	0.03687
751	-0.00238	0.20619	0.19548	0.11311		681	0.00381	0.037
752	-0.00239	0.20555	0.19491	0.11278		682	0.00374	0.03705
753	-0.00241	0.20481	0.19418	0.11257		683	0.00363	0.03702
754	-0.00242	0.20413	0.19345	0.11194		684	0.00351	0.03699
755	-0.00241	0.20342	0.19282	0.11159		685	0.00339	0.03686
756	-0.0024	0.20235	0.19219	0.11114		686	0.00326	0.03669
757	-0.00239	0.20155	0.19154	0.11045		687	0.00311	0.03645
758	-0.00237	0.2009	0.19092	0.11034		688	0.00304	0.03605
759	-0.00234	0.20016	0.18994	0.10978		689	0.00297	0.03556
760	-0.00231	0.19915	0.18931	0.10927		690	0.00284	0.0349
761	-0.00228	0.19819	0.18874	0.10887		691	0.00273	0.0342
762	-0.00225	0.19756	0.18802	0.10832		692	0.00258	0.0335
763	-0.00223	0.19732	0.18743	0.10811		693	0.00253	0.03281
764	-0.00222	0.1967	0.1867	0.10728		694	0.00251	0.03215
765	-0.00221	0.19616	0.1866	0.10719		695	0.0025	0.03145
766	-0.0022	0.19574	0.18639	0.107		696	0.00256	0.03078
767	-0.0022	0.19541	0.18621	0.10667		697	0.00267	0.03018
768	-0.00222	0.19512	0.18553	0.10608		698	0.00273	0.02965
769	-0.00224	0.19455	0.18466	0.10545		699	0.00279	0.02923
770	-0.00224	0.1938	0.18408	0.10513		700	0.00284	0.02888
771	-0.00224	0.19311	0.18324	0.10465		701	0.0028	0.02853
772	-0.00222	0.19234	0.18271	0.10443		702	0.00273	0.02818
773	-0.00222	0.19148	0.18252	0.10456		703	0.0027	0.02786
774	-0.00222	0.19064	0.18216	0.10454		704	0.00272	0.02757
775	-0.00223	0.18984	0.18148	0.10412		705	0.00267	0.02726
776	-0.00224	0.18893	0.18104	0.10396		706	0.00262	0.02702
777	-0.00225	0.1879	0.1807	0.10354		707	0.0026	0.02686
778	-0.00226	0.18739	0.18015	0.10331		708	0.00255	0.02673
779	-0.00225	0.18735	0.17975	0.10308		709	0.00253	0.02658
780	-0.00224	0.1871	0.17908	0.10264		710	0.00255	0.02655
781	-0.00223	0.18645	0.1784	0.10208		711	0.00258	0.02663
782	-0.00221	0.18559	0.17756	0.10135		712	0.00258	0.02666
783	-0.00217	0.18496	0.17731	0.10149		713	0.00258	0.02672
784	-0.00214	0.1842	0.17672	0.10115		714	0.00257	0.0269
785	-0.00212	0.1835	0.17615	0.10093		715	0.00252	0.02711
786	-0.00209	0.18288	0.17554	0.10051		716	0.00244	0.02729
787	-0.00204	0.18215	0.17528	0.10049		717	0.00244	0.02741
788	-0.00201	0.18174	0.17479	0.10013		718	0.00234	0.02759
789	-0.00199	0.18119	0.17427	0.0998		719	0.00231	0.02776
790	-0.00199	0.18059	0.17422	0.09957		720	0.00232	0.0278
791	-0.00198	0.18026	0.17359	0.09901		721	0.00234	0.02777
792	-0.00198	0.17971	0.17293	0.09849		722	0.00236	0.02764
793	-0.00197	0.17888	0.17221	0.09786		723	0.00233	0.02746
794	-0.00196	0.17825	0.17145	0.09746		724	0.00234	0.02717
795	-0.00195	0.17769	0.17059	0.09705		725	0.00239	0.02683
796	-0.00194	0.17727	0.17008	0.09671		726	0.00239	0.02646
797	-0.00194	0.17634	0.16985	0.09659		727	0.00246	0.02604
798	-0.00195	0.17548	0.16944	0.09643		728	0.00252	0.02545
799	-0.00196	0.17486	0.16896	0.09617		729	0.00256	0.02489
800	-0.00197	0.17442	0.16864	0.09631		730	0.00253	0.0244
						731	0.00247	0.02402
						732	0.00241	0.02362
						733	0.00233	0.02325
						734	0.00227	0.02297
						735	0.00223	0.02284
						736	0.00218	0.02273
						737	0.00218	0.02276
						738	0.00217	0.02282
						739	0.00218	0.02302
						740	0.0022	0.02315
						741	0.00222	0.02329
						742	0.00229	0.02344
						743	0.00236	0.02348
						744	0.00237	0.02343
						745	0.00234	0.02341
						746	0.00231	0.02348
						747	0.00226	0.02358
						748	0.00221	0.02354
						749	0.00218	0.02357
						750	0.0022	0.02361
						751	0.00215	0.02359
						752	0.00216	0.02349
						753	0.00215	0.02331
						754	0.00212	0.02309
						755	0.00211	0.02266
						756	0.00221	0.02222
						757	0.00226	0.02183
						758	0.00226	0.02147
						759	0.00227	0.02111
						760	0.00229	0.02085
						761	0.00226	0.02078
						762	0.00226	0.02087
						763	0.00224	0.02107
						764	0.00223	0.02145
						765	0.00224	0.02184
						766	0.00227	0.02218
						767	0.00232	0.02231
						768	0.0024	0.02251
						769	0.00242	0.02269
						770	0.00255	0.02291
						771	0.00263	0.02305
						772	0.0027	0.02307
						773	0.00277	0.02289
						774	0.00285	0.02264
						775	0.0028	0.02253
						776	0.00278	0.02276
						777	0.00275	0.02281
						778	0.00272	0.02297
						779	0.00265	0.02305
						780	0.00259	0.02312
						781	0.00251	0.02328
						782	0.00254	0.0235
						783	0.00258	0.02374
						784	0.00262	0.02376
						785	0.00268	0.02354
						786	0.00266	0.02348
						787	0.00268	0.02329
						788	0.00269	0.02309
						789	0.00266	0.02282
						790	0.0026	0.02259
						791	0.00266	0.02243
						792	0.00266	0.02244
						793	0.00265	0.02272
						794	0.00268	0.02309
						795	0.00268	0.0233
						796	0.0027	0.02357
						797	0.00273	0.02381
						798	0.00283	0.02412
						799	0.00291	0.02426
						800	0.003	0.0243

## Sheet: Fig. 6
Fig. 6A
curve	1	2	3	4
350	0.29267	0.36729	0.35325	0.45553
351	0.28985	0.36667	0.35179	0.4566
352	0.28791	0.36624	0.35069	0.4581
353	0.28548	0.36612	0.35003	0.45998
354	0.28348	0.36594	0.34964	0.46237
355	0.28159	0.36592	0.34963	0.46512
356	0.27991	0.36647	0.35017	0.46811
357	0.27864	0.36727	0.35124	0.47162
358	0.27747	0.3681	0.35247	0.47535
359	0.27644	0.36919	0.35417	0.47954
360	0.27541	0.37013	0.35631	0.48376
361	0.27466	0.37125	0.35849	0.48828
362	0.27411	0.37278	0.36127	0.49313
363	0.27344	0.37412	0.36407	0.4978
364	0.27321	0.37574	0.3671	0.50279
365	0.27294	0.37725	0.37043	0.50792
366	0.27258	0.37886	0.37412	0.51313
367	0.2725	0.38056	0.37776	0.51845
368	0.27225	0.38222	0.38161	0.52372
369	0.27233	0.38407	0.38573	0.5293
370	0.27236	0.38576	0.38987	0.53472
371	0.2725	0.38742	0.39412	0.54028
372	0.2727	0.38938	0.39852	0.54592
373	0.27274	0.39121	0.40308	0.55144
374	0.27306	0.39301	0.40761	0.5572
375	0.27327	0.3947	0.4123	0.56272
376	0.27361	0.39638	0.41699	0.56821
377	0.27406	0.39809	0.4218	0.57374
378	0.27442	0.39969	0.42659	0.57918
379	0.27473	0.40127	0.4314	0.58458
380	0.27528	0.40288	0.4362	0.58987
381	0.27572	0.40432	0.44093	0.59509
382	0.2762	0.40571	0.44576	0.60032
383	0.27675	0.40717	0.45062	0.6054
384	0.27723	0.40857	0.45548	0.61048
385	0.2776	0.40975	0.46016	0.61536
386	0.278	0.41093	0.46492	0.62036
387	0.2784	0.4121	0.46973	0.62517
388	0.27884	0.41319	0.47439	0.62984
389	0.27929	0.41429	0.47905	0.63454
390	0.27973	0.41515	0.48367	0.63894
391	0.28016	0.41616	0.48822	0.64338
392	0.28059	0.41715	0.49282	0.64777
393	0.28096	0.41803	0.49728	0.65194
394	0.28133	0.41893	0.50169	0.65601
395	0.28169	0.41979	0.50606	0.65997
396	0.28197	0.42043	0.51023	0.6636
397	0.2823	0.42095	0.51428	0.66708
398	0.28254	0.42153	0.51833	0.67038
399	0.2828	0.42213	0.52218	0.67339
400	0.28305	0.4226	0.52594	0.67628
401	0.28323	0.42296	0.5296	0.67901
402	0.28343	0.42327	0.53289	0.68143
403	0.2836	0.42357	0.53624	0.68376
404	0.28375	0.42387	0.53933	0.68601
405	0.2839	0.42412	0.54232	0.68803
406	0.28392	0.42429	0.54508	0.68984
407	0.28406	0.42456	0.54772	0.69171
408	0.28413	0.42459	0.55022	0.69325
409	0.28416	0.42472	0.55262	0.69482
410	0.28429	0.42481	0.55487	0.69631
411	0.2843	0.42479	0.55685	0.69755
412	0.28429	0.42479	0.55863	0.69868
413	0.28431	0.42477	0.56026	0.69967
414	0.28437	0.4247	0.56158	0.70054
415	0.28438	0.42453	0.56271	0.70104
416	0.28432	0.42427	0.5637	0.70146
417	0.28425	0.42403	0.5646	0.70178
418	0.28415	0.42377	0.5651	0.7018
419	0.28406	0.42347	0.56557	0.70188
420	0.28393	0.42309	0.56583	0.70168
421	0.28383	0.42254	0.56581	0.70129
422	0.28364	0.42208	0.56573	0.70087
423	0.2835	0.42156	0.56548	0.70027
424	0.28329	0.4209	0.56492	0.69944
425	0.28305	0.42035	0.56432	0.69867
426	0.28285	0.41979	0.56357	0.6978
427	0.28265	0.41919	0.56267	0.69681
428	0.28238	0.4185	0.5617	0.69584
429	0.28208	0.4178	0.56057	0.69465
430	0.28181	0.41707	0.55931	0.69342
431	0.28154	0.41637	0.55807	0.69224
432	0.28119	0.41556	0.55659	0.69075
433	0.28087	0.41469	0.55503	0.68916
434	0.28054	0.41386	0.55335	0.68765
435	0.28022	0.41293	0.55163	0.68612
436	0.27979	0.41191	0.54977	0.68431
437	0.27941	0.41096	0.54785	0.68258
438	0.27898	0.40995	0.54578	0.68065
439	0.2785	0.40881	0.54364	0.67858
440	0.27801	0.40771	0.54159	0.67661
441	0.2775	0.40658	0.53944	0.67447
442	0.27697	0.40538	0.53714	0.67223
443	0.27638	0.40408	0.5349	0.66999
444	0.27581	0.40281	0.53255	0.66775
445	0.27524	0.40151	0.53011	0.66548
446	0.2746	0.40005	0.52754	0.66316
447	0.27396	0.39855	0.52502	0.66089
448	0.27334	0.39705	0.5224	0.65855
449	0.27264	0.39547	0.51968	0.65616
450	0.27195	0.39395	0.51702	0.65393
451	0.27127	0.39222	0.51422	0.65151
452	0.27058	0.3905	0.51139	0.64906
453	0.26992	0.38875	0.5086	0.64661
454	0.26923	0.38689	0.50569	0.64411
455	0.26844	0.385	0.50281	0.64155
456	0.26774	0.38307	0.49988	0.63904
457	0.26702	0.38109	0.49685	0.63635
458	0.26632	0.3791	0.49389	0.63382
459	0.26554	0.37702	0.49075	0.6311
460	0.26473	0.37491	0.48763	0.6283
461	0.26394	0.37277	0.48441	0.62547
462	0.26313	0.37056	0.48124	0.62259
463	0.26232	0.36833	0.47807	0.61958
464	0.2615	0.36614	0.4749	0.61654
465	0.2607	0.36394	0.4717	0.6135
466	0.25989	0.36172	0.46846	0.61038
467	0.25908	0.35947	0.46523	0.60724
468	0.25826	0.35728	0.46198	0.60405
469	0.25743	0.35509	0.45863	0.6008
470	0.2566	0.35283	0.45533	0.59761
471	0.25579	0.35067	0.45208	0.59443
472	0.25497	0.34856	0.44883	0.59119
473	0.2541	0.34634	0.44548	0.58781
474	0.25324	0.34415	0.44219	0.58442
475	0.25247	0.34212	0.439	0.58105
476	0.25167	0.34004	0.43573	0.57754
477	0.25081	0.33793	0.43242	0.57389
478	0.25	0.33584	0.42911	0.57027
479	0.24919	0.33373	0.42578	0.5665
480	0.24836	0.33166	0.42247	0.5628
481	0.24754	0.32958	0.41913	0.55907
482	0.24667	0.32749	0.41577	0.55528
483	0.24583	0.32539	0.41245	0.55143
484	0.24504	0.32324	0.40902	0.54745
485	0.24415	0.32109	0.40558	0.54348
486	0.24328	0.3189	0.40216	0.5395
487	0.24242	0.3167	0.39867	0.53545
488	0.24157	0.31448	0.3953	0.53143
489	0.24078	0.31226	0.39191	0.52741
490	0.23996	0.31	0.38855	0.52331
491	0.23917	0.30783	0.38517	0.51938
492	0.23834	0.30559	0.38179	0.51541
493	0.23759	0.3033	0.37834	0.5114
494	0.23679	0.301	0.37494	0.50736
495	0.23601	0.29874	0.37159	0.50337
496	0.23521	0.29639	0.36816	0.49934
497	0.23437	0.2941	0.36473	0.49531
498	0.23357	0.29171	0.36132	0.49124
499	0.23282	0.28942	0.35793	0.48719
500	0.232	0.28709	0.35453	0.48315
501	0.23121	0.28474	0.35113	0.47912
502	0.23047	0.28249	0.34781	0.47517
503	0.22976	0.28022	0.34439	0.47113
504	0.22896	0.27786	0.34093	0.46705
505	0.22819	0.27556	0.33748	0.46298
506	0.22744	0.27328	0.33411	0.45899
507	0.2267	0.27101	0.33073	0.45498
508	0.22596	0.26876	0.32735	0.45099
509	0.22522	0.26653	0.32397	0.44694
510	0.22449	0.26429	0.32068	0.44288
511	0.22381	0.26209	0.31733	0.43886
512	0.22311	0.25989	0.31398	0.43485
513	0.22242	0.25777	0.31073	0.43106
514	0.22177	0.25565	0.30747	0.42711
515	0.22114	0.25357	0.30421	0.42326
516	0.22049	0.25148	0.30091	0.41935
517	0.21984	0.24944	0.29764	0.41548
518	0.21922	0.24746	0.29438	0.41168
519	0.21861	0.24554	0.29115	0.40796
520	0.21802	0.24358	0.28795	0.40419
521	0.21744	0.24165	0.28466	0.4003
522	0.21686	0.23974	0.28142	0.39644
523	0.21632	0.23789	0.27819	0.39265
524	0.21576	0.23603	0.27488	0.38878
525	0.21522	0.2342	0.27163	0.38494
526	0.21473	0.23239	0.26838	0.38112
527	0.21422	0.23063	0.26512	0.37728
528	0.2137	0.22882	0.2618	0.37335
529	0.21323	0.22702	0.25851	0.36944
530	0.21276	0.2253	0.25524	0.36557
531	0.21226	0.22352	0.25191	0.36161
532	0.21175	0.22176	0.24862	0.35775
533	0.2113	0.22006	0.24541	0.35391
534	0.21088	0.21837	0.24217	0.35014
535	0.21051	0.21671	0.23896	0.34636
536	0.21011	0.21507	0.23581	0.34258
537	0.20973	0.21345	0.23269	0.33884
538	0.20936	0.21186	0.22956	0.33513
539	0.20899	0.21029	0.22639	0.33144
540	0.20861	0.20876	0.22332	0.3278
541	0.20824	0.20728	0.22025	0.32418
542	0.20789	0.20582	0.21721	0.32056
543	0.20756	0.2044	0.21424	0.31705
544	0.20724	0.20302	0.21131	0.31352
545	0.2069	0.20169	0.20845	0.31005
546	0.20655	0.20035	0.20558	0.30656
547	0.20621	0.19901	0.20272	0.30311
548	0.2059	0.19773	0.19988	0.29969
549	0.20555	0.19642	0.19707	0.29621
550	0.20525	0.1952	0.1944	0.29292
551	0.20492	0.19401	0.19172	0.28969
552	0.20457	0.19283	0.18902	0.28637
553	0.20425	0.19167	0.18642	0.28315
554	0.20395	0.19056	0.18387	0.27997
555	0.20364	0.18948	0.18134	0.27682
556	0.20335	0.18844	0.17885	0.27374
557	0.20304	0.18747	0.17644	0.27069
558	0.20275	0.18652	0.17404	0.2677
559	0.20249	0.18558	0.17169	0.26473
560	0.20223	0.18473	0.1694	0.26187
561	0.20196	0.18389	0.16716	0.25898
562	0.20172	0.1831	0.16492	0.25615
563	0.20146	0.18232	0.16277	0.25328
564	0.20118	0.18153	0.16062	0.25044
565	0.20095	0.18077	0.15848	0.24773
566	0.20065	0.18002	0.15639	0.24501
567	0.20043	0.17933	0.15438	0.24233
568	0.20019	0.17864	0.15241	0.23971
569	0.19994	0.17798	0.1505	0.23703
570	0.19971	0.17734	0.14864	0.23445
571	0.19945	0.1767	0.14677	0.23181
572	0.19923	0.17606	0.14494	0.2292
573	0.19898	0.17546	0.14318	0.22663
574	0.1988	0.17489	0.14149	0.22412
575	0.19867	0.1744	0.13985	0.22171
576	0.1985	0.1739	0.13827	0.21934
577	0.19833	0.17342	0.13675	0.21694
578	0.19818	0.17297	0.13527	0.21458
579	0.19799	0.17252	0.13379	0.21223
580	0.19783	0.17213	0.13241	0.20987
581	0.19774	0.17176	0.13114	0.20763
582	0.19762	0.17141	0.12992	0.20537
583	0.19752	0.1711	0.12875	0.20315
584	0.19747	0.17081	0.12765	0.20096
585	0.1974	0.17047	0.1266	0.1988
586	0.19734	0.17014	0.12559	0.19666
587	0.19731	0.16987	0.12467	0.19457
588	0.19726	0.16962	0.12377	0.1925
589	0.19721	0.1694	0.12296	0.19041
590	0.19717	0.16919	0.12218	0.1884
591	0.19713	0.16895	0.12148	0.18639
592	0.19715	0.16879	0.12083	0.18448
593	0.19713	0.16866	0.12021	0.18256
594	0.19715	0.16857	0.1197	0.18064
595	0.19724	0.16849	0.11923	0.17878
596	0.19724	0.16841	0.11878	0.17694
597	0.1973	0.16832	0.11843	0.17515
598	0.19742	0.1683	0.11808	0.17345
599	0.1975	0.16825	0.11778	0.17172
600	0.19764	0.16824	0.11753	0.17007
601	0.19771	0.16824	0.11733	0.16845
602	0.19782	0.16826	0.11715	0.16687
603	0.1979	0.16828	0.11701	0.16529
604	0.198	0.16834	0.11691	0.16372
605	0.19817	0.1684	0.11688	0.16219
606	0.19829	0.16844	0.11685	0.16069
607	0.19846	0.16859	0.11689	0.15931
608	0.19863	0.16875	0.11698	0.15795
609	0.1988	0.16889	0.11709	0.15663
610	0.19894	0.16902	0.11724	0.15532
611	0.19912	0.16921	0.1174	0.15408
612	0.19931	0.1694	0.1176	0.15286
613	0.19951	0.16963	0.11788	0.15172
614	0.19971	0.16991	0.11817	0.15065
615	0.19991	0.17026	0.11851	0.14963
616	0.20017	0.17062	0.11889	0.14865
617	0.2004	0.17095	0.1193	0.1477
618	0.20067	0.17125	0.11973	0.1468
619	0.20094	0.17156	0.12022	0.14588
620	0.20119	0.17198	0.12072	0.14505
621	0.20137	0.17228	0.12123	0.1442
622	0.20165	0.17269	0.12181	0.14346
623	0.20185	0.17308	0.12238	0.14277
624	0.20203	0.17348	0.12294	0.14209
625	0.20226	0.1739	0.12355	0.14148
626	0.20253	0.17443	0.12421	0.14092
627	0.20281	0.17496	0.12494	0.14036
628	0.20311	0.17554	0.1257	0.13989
629	0.20341	0.17611	0.12649	0.13945
630	0.20375	0.1767	0.12729	0.13902
631	0.20408	0.17728	0.12809	0.13863
632	0.20444	0.17788	0.12888	0.1383
633	0.20477	0.17849	0.12972	0.138
634	0.20516	0.17916	0.13063	0.13776
635	0.20558	0.17992	0.13157	0.13757
636	0.20593	0.18057	0.13246	0.13733
637	0.20634	0.1813	0.13338	0.13718
638	0.20673	0.182	0.13428	0.13706
639	0.2072	0.18275	0.13524	0.137
640	0.20765	0.18352	0.1362	0.13693
641	0.20806	0.18433	0.13719	0.13692
642	0.20845	0.18509	0.13809	0.13688
643	0.20888	0.1859	0.13909	0.13683
644	0.20931	0.18667	0.14009	0.13685
645	0.20971	0.18739	0.14107	0.13683
646	0.21016	0.18825	0.14213	0.1369
647	0.2106	0.1891	0.14317	0.13698
648	0.21108	0.18995	0.14424	0.13713
649	0.21162	0.19082	0.14532	0.13724
650	0.21221	0.19176	0.14643	0.13744
651	0.21272	0.19259	0.14749	0.13761
652	0.21319	0.19345	0.14854	0.13776
653	0.21375	0.19441	0.1497	0.13797
654	0.21433	0.19535	0.15086	0.13819
655	0.21484	0.19626	0.15204	0.13843
656	0.21531	0.19705	0.15314	0.13869
657	0.21586	0.19794	0.15433	0.13894
658	0.21641	0.19882	0.15552	0.13925
659	0.21696	0.19973	0.15674	0.13958
660	0.21749	0.2006	0.15797	0.13992
661	0.21808	0.20154	0.15929	0.14033
662	0.21861	0.20236	0.16057	0.14073
663	0.21905	0.20315	0.16178	0.14111
664	0.21959	0.20394	0.16309	0.14155
665	0.22016	0.20482	0.16448	0.14202
666	0.22068	0.20562	0.16585	0.14247
667	0.22123	0.20647	0.16728	0.14293
668	0.22176	0.20736	0.16878	0.14346
669	0.22227	0.20816	0.17027	0.14397
670	0.22276	0.20894	0.17177	0.1445
671	0.22324	0.20971	0.17335	0.14502
672	0.22377	0.21047	0.17492	0.14561
673	0.22438	0.21127	0.17656	0.14619
674	0.2249	0.21211	0.17815	0.14682
675	0.22545	0.21288	0.17975	0.14747
676	0.22601	0.2138	0.18147	0.14819
677	0.22664	0.21471	0.18321	0.14893
678	0.2272	0.21557	0.18498	0.14974
679	0.22782	0.21655	0.18683	0.15059
680	0.22848	0.21752	0.18872	0.15147
681	0.22917	0.21857	0.19069	0.1524
682	0.22977	0.21943	0.19255	0.15331
683	0.23039	0.2204	0.1945	0.15425
684	0.23109	0.22138	0.19645	0.15523
685	0.23182	0.22249	0.19841	0.15624
686	0.23249	0.22349	0.20033	0.15727
687	0.23317	0.22452	0.20222	0.15822
688	0.2339	0.22557	0.20413	0.15928
689	0.23462	0.22668	0.20608	0.16036
690	0.23535	0.22779	0.20801	0.16151
691	0.2362	0.22898	0.21002	0.16266
692	0.23707	0.23026	0.21205	0.16379
693	0.23788	0.23142	0.21395	0.16495
694	0.23863	0.23259	0.21589	0.16614
695	0.23945	0.23383	0.2178	0.16735
696	0.24032	0.23514	0.21976	0.16863
697	0.24123	0.23646	0.22163	0.16992
698	0.2421	0.23775	0.22355	0.17128
699	0.24306	0.23917	0.22552	0.17269
700	0.24408	0.24068	0.2275	0.17418
701	0.245	0.24218	0.22941	0.17569
702	0.24591	0.24362	0.2312	0.17717
703	0.24694	0.24506	0.23301	0.1787
704	0.24787	0.24657	0.23484	0.18022
705	0.2488	0.24796	0.2366	0.18171
706	0.24964	0.24946	0.23842	0.18326
707	0.2505	0.25096	0.24019	0.18484
708	0.25133	0.25234	0.24186	0.18625
709	0.25206	0.25381	0.24357	0.18776
710	0.25292	0.25526	0.2453	0.18934
711	0.25387	0.25684	0.24706	0.19093
712	0.25468	0.25832	0.24876	0.19266
713	0.2556	0.2599	0.25047	0.19436
714	0.25647	0.26153	0.25227	0.19606
715	0.2573	0.26322	0.25415	0.19778
716	0.25816	0.26483	0.25594	0.19953
717	0.25896	0.2665	0.2578	0.20132
718	0.25981	0.26814	0.25973	0.20308
719	0.26061	0.2697	0.26172	0.20482
720	0.26141	0.2714	0.26365	0.20666
721	0.26221	0.27312	0.26561	0.20849
722	0.26295	0.27482	0.26762	0.21028
723	0.26386	0.27666	0.26973	0.21219
724	0.26471	0.27841	0.2719	0.21408
725	0.26544	0.28007	0.274	0.21592
726	0.26618	0.28175	0.27617	0.21774
727	0.26699	0.28359	0.27842	0.21966
728	0.26786	0.28546	0.28085	0.22165
729	0.26868	0.28723	0.28317	0.2236
730	0.2696	0.28899	0.28555	0.22558
731	0.27045	0.29086	0.28805	0.2277
732	0.27129	0.29268	0.29068	0.22973
733	0.27223	0.29449	0.29332	0.23178
734	0.27312	0.29626	0.29583	0.2339
735	0.27409	0.29801	0.29836	0.23593
736	0.27513	0.29987	0.30107	0.23804
737	0.27611	0.30173	0.30391	0.24032
738	0.2773	0.30365	0.30674	0.24262
739	0.27845	0.30558	0.30956	0.2449
740	0.27942	0.30741	0.31235	0.24731
741	0.28062	0.30937	0.31538	0.24953
742	0.28172	0.31131	0.31834	0.25179
743	0.28285	0.31311	0.32142	0.25423
744	0.28404	0.31483	0.32448	0.25667
745	0.2853	0.31677	0.32769	0.2592
746	0.28642	0.31852	0.33076	0.26169
747	0.28764	0.32054	0.334	0.26431
748	0.28884	0.32262	0.3372	0.26695
749	0.29008	0.32454	0.34038	0.26952
750	0.29115	0.3262	0.34359	0.27216
751	0.29233	0.32817	0.3469	0.27486
752	0.29351	0.32993	0.3501	0.27749
753	0.29481	0.33184	0.35328	0.28029
754	0.29588	0.33375	0.35644	0.28293
755	0.29707	0.33572	0.35962	0.28573
756	0.29819	0.33745	0.36267	0.28843
757	0.29932	0.33914	0.36552	0.29099
758	0.30031	0.34085	0.36851	0.29366
759	0.30143	0.34264	0.37154	0.29639
760	0.30256	0.34438	0.37452	0.2991
761	0.3037	0.3462	0.37763	0.30197
762	0.30491	0.34816	0.38074	0.30496
763	0.30614	0.35014	0.38388	0.30796
764	0.30738	0.35221	0.38701	0.31095
765	0.30861	0.35413	0.39012	0.31393
766	0.30993	0.35626	0.39319	0.31692
767	0.31119	0.35821	0.39614	0.31995
768	0.31238	0.36021	0.3992	0.32294
769	0.31359	0.36217	0.40219	0.32598
770	0.31478	0.36411	0.40483	0.32886
771	0.31582	0.36594	0.40779	0.3318
772	0.31694	0.368	0.41047	0.33462
773	0.31802	0.37001	0.41314	0.33761
774	0.31904	0.37192	0.4155	0.3405
775	0.32022	0.37405	0.41805	0.34326
776	0.32126	0.3758	0.42031	0.34608
777	0.32234	0.37748	0.42247	0.34877
778	0.32348	0.37935	0.42476	0.35148
779	0.32479	0.38155	0.42724	0.35431
780	0.32594	0.38349	0.42949	0.35716
781	0.32713	0.38569	0.4318	0.35994
782	0.32824	0.38744	0.43397	0.36255
783	0.32939	0.38928	0.43597	0.36528
784	0.33064	0.39088	0.43804	0.36801
785	0.33178	0.39294	0.44002	0.37064
786	0.33284	0.39476	0.44192	0.37328
787	0.3343	0.39685	0.444	0.37607
788	0.33549	0.39895	0.44597	0.37875
789	0.3367	0.40091	0.44789	0.38145
790	0.3379	0.40293	0.44966	0.38406
791	0.33923	0.40492	0.45135	0.38675
792	0.3405	0.40709	0.4534	0.38915
793	0.34183	0.40903	0.45504	0.39195
794	0.34309	0.41106	0.4568	0.39461
795	0.3445	0.4132	0.45854	0.39746
796	0.34553	0.41506	0.46022	0.40019
797	0.34675	0.417	0.46178	0.40279
798	0.34793	0.41898	0.4634	0.40535
799	0.349	0.42096	0.46514	0.40803
800	0.35034	0.42296	0.46682	0.41094

## Sheet: Fig. 7
Fig. 6B
curve	1	2	3	4	5	6
350	0.02426	0.30329	0.15777	0.18046	0.16972	0.27685
351	0.02394	0.30692	0.16007	0.18134	0.16665	0.27734
352	0.0236	0.31071	0.16269	0.18191	0.16329	0.27663
353	0.02318	0.31418	0.16569	0.18356	0.15975	0.27635
354	0.02265	0.31804	0.16888	0.18534	0.15757	0.27556
355	0.02248	0.32209	0.17217	0.18748	0.15499	0.27522
356	0.02253	0.32697	0.17597	0.18946	0.15247	0.27484
357	0.0225	0.33122	0.18007	0.19232	0.15071	0.2741
358	0.02217	0.33576	0.18349	0.19471	0.14806	0.27328
359	0.02178	0.3403	0.18743	0.1973	0.14592	0.27206
360	0.02181	0.34445	0.19165	0.20028	0.144	0.27072
361	0.02136	0.34889	0.19604	0.20345	0.14249	0.26905
362	0.02148	0.35337	0.20048	0.20678	0.14166	0.26755
363	0.02144	0.35806	0.2053	0.21012	0.14037	0.26626
364	0.02118	0.36275	0.21044	0.21344	0.13965	0.26389
365	0.02094	0.36643	0.21524	0.2169	0.13913	0.26161
366	0.02083	0.37039	0.22043	0.22019	0.13869	0.25931
367	0.02049	0.37365	0.22594	0.22397	0.13868	0.25685
368	0.02044	0.37689	0.23108	0.22768	0.13866	0.25406
369	0.02006	0.38036	0.23614	0.23144	0.139	0.25101
370	0.02003	0.38343	0.24137	0.2354	0.13956	0.24846
371	0.01982	0.38606	0.24699	0.2394	0.14031	0.24551
372	0.01962	0.38888	0.25243	0.24388	0.1413	0.24254
373	0.01944	0.39098	0.25775	0.24837	0.14253	0.2396
374	0.01936	0.39314	0.26316	0.25261	0.14385	0.23637
375	0.01901	0.39502	0.26827	0.25688	0.14523	0.23289
376	0.01897	0.39742	0.27361	0.26137	0.14688	0.2297
377	0.01893	0.39945	0.27904	0.26575	0.14891	0.22647
378	0.01904	0.40107	0.28476	0.27035	0.15111	0.22348
379	0.01903	0.40252	0.29004	0.27477	0.15322	0.22004
380	0.01883	0.40432	0.29508	0.27958	0.15557	0.21652
381	0.01886	0.40489	0.29986	0.28379	0.15808	0.21277
382	0.01892	0.40602	0.30486	0.28819	0.16078	0.20958
383	0.01867	0.40671	0.30963	0.29258	0.1636	0.20633
384	0.01888	0.40762	0.31454	0.2974	0.16674	0.20317
385	0.01885	0.40777	0.31929	0.3018	0.16971	0.1999
386	0.01863	0.40792	0.32373	0.30613	0.17276	0.19649
387	0.01844	0.40762	0.32797	0.31045	0.1757	0.193
388	0.01841	0.4076	0.33231	0.31488	0.17913	0.18971
389	0.01834	0.40689	0.3365	0.31896	0.18253	0.18662
390	0.01824	0.40692	0.3404	0.32329	0.18617	0.18365
391	0.01812	0.40657	0.34405	0.32735	0.18995	0.18061
392	0.01813	0.40625	0.34782	0.33149	0.19367	0.17771
393	0.01791	0.40562	0.35115	0.33544	0.19754	0.17504
394	0.01788	0.40491	0.35435	0.3394	0.20177	0.17224
395	0.01787	0.4044	0.35758	0.34361	0.20609	0.16999
396	0.01786	0.40399	0.36074	0.34773	0.21071	0.16769
397	0.01774	0.40341	0.36381	0.35168	0.21533	0.16561
398	0.01762	0.40279	0.36649	0.35539	0.22015	0.16366
399	0.01757	0.40186	0.36946	0.35913	0.22489	0.16189
400	0.01753	0.40078	0.37247	0.36301	0.22968	0.16001
401	0.01749	0.39958	0.37482	0.36654	0.23463	0.15831
402	0.01747	0.39849	0.37746	0.36973	0.23962	0.15661
403	0.01735	0.39776	0.38031	0.373	0.24461	0.15521
404	0.01737	0.39653	0.38286	0.3758	0.24962	0.15361
405	0.01725	0.39533	0.38544	0.37877	0.25473	0.15228
406	0.01727	0.39406	0.38798	0.38153	0.25985	0.15098
407	0.01727	0.39269	0.3904	0.38413	0.2648	0.14975
408	0.01721	0.39139	0.39255	0.38657	0.26983	0.14854
409	0.01718	0.38998	0.39462	0.38867	0.27497	0.14753
410	0.01716	0.38873	0.39677	0.391	0.28009	0.14663
411	0.01714	0.38726	0.39888	0.39346	0.28537	0.14589
412	0.01715	0.38548	0.40029	0.3957	0.29058	0.14524
413	0.01709	0.38394	0.40193	0.39822	0.29597	0.14479
414	0.0171	0.38229	0.40337	0.4004	0.30132	0.14435
415	0.01699	0.38054	0.40461	0.40248	0.30666	0.14407
416	0.017	0.37878	0.40586	0.4047	0.31203	0.14379
417	0.01704	0.37683	0.40721	0.40689	0.31747	0.14379
418	0.01696	0.37496	0.4082	0.40886	0.32266	0.14379
419	0.01697	0.37293	0.40948	0.41071	0.32792	0.14397
420	0.01692	0.37091	0.4103	0.41249	0.33308	0.14416
421	0.01692	0.36875	0.41108	0.41407	0.33813	0.14441
422	0.01684	0.36639	0.41155	0.41543	0.34296	0.14464
423	0.01684	0.36385	0.41175	0.41671	0.34786	0.1449
424	0.01688	0.36131	0.41185	0.4179	0.35275	0.14538
425	0.01687	0.35854	0.41187	0.41893	0.35744	0.14598
426	0.01686	0.35569	0.41152	0.41982	0.36202	0.14655
427	0.01688	0.35279	0.41126	0.42098	0.36677	0.14721
428	0.01684	0.34974	0.41055	0.42192	0.3713	0.14787
429	0.0169	0.34667	0.40987	0.42284	0.37594	0.14855
430	0.01688	0.34373	0.40924	0.42387	0.3805	0.14933
431	0.01695	0.34056	0.40844	0.42477	0.38504	0.15019
432	0.017	0.33741	0.40766	0.42554	0.38937	0.15118
433	0.017	0.33405	0.40693	0.42624	0.39355	0.152
434	0.01703	0.3311	0.40616	0.42713	0.39804	0.15295
435	0.01704	0.32797	0.40542	0.42795	0.40242	0.15392
436	0.01706	0.32479	0.40443	0.42856	0.40662	0.15497
437	0.01703	0.32168	0.40347	0.42915	0.41067	0.15606
438	0.01706	0.31848	0.40242	0.42968	0.41451	0.15739
439	0.01705	0.31516	0.40141	0.43003	0.41834	0.15868
440	0.01704	0.31183	0.40003	0.43038	0.42188	0.16007
441	0.01704	0.30857	0.39872	0.43069	0.42558	0.16153
442	0.01705	0.30544	0.39716	0.43106	0.42916	0.16316
443	0.01705	0.30197	0.3954	0.43106	0.43254	0.16483
444	0.01704	0.29841	0.39352	0.43107	0.43601	0.16653
445	0.01704	0.29504	0.39177	0.43114	0.4394	0.16851
446	0.01707	0.29148	0.38976	0.43107	0.44269	0.17043
447	0.01708	0.28803	0.38787	0.43085	0.44593	0.17236
448	0.01708	0.28452	0.38579	0.43065	0.44891	0.17459
449	0.01708	0.28107	0.38386	0.43038	0.45193	0.17682
450	0.01706	0.27758	0.38181	0.43015	0.45473	0.17916
451	0.01701	0.27409	0.37992	0.42962	0.45731	0.18156
452	0.01701	0.27059	0.37795	0.42901	0.45977	0.18419
453	0.01705	0.26738	0.37601	0.42839	0.46217	0.18703
454	0.01703	0.26384	0.37373	0.42756	0.46441	0.18974
455	0.01702	0.26047	0.37145	0.42686	0.46655	0.19252
456	0.01695	0.25703	0.36909	0.4261	0.46887	0.19549
457	0.01696	0.25367	0.36689	0.4252	0.47124	0.19848
458	0.0169	0.25039	0.36465	0.42419	0.47345	0.20163
459	0.01685	0.2471	0.36227	0.42311	0.47542	0.20496
460	0.01682	0.24376	0.35977	0.42193	0.4776	0.20841
461	0.01674	0.2406	0.35739	0.42097	0.47967	0.21181
462	0.01664	0.23751	0.35498	0.41998	0.48149	0.21529
463	0.01662	0.23455	0.35282	0.41911	0.48377	0.21907
464	0.01656	0.23157	0.35071	0.41804	0.48621	0.22311
465	0.01653	0.22861	0.34849	0.41683	0.48824	0.22701
466	0.01646	0.22567	0.34617	0.41572	0.48988	0.23087
467	0.01646	0.22277	0.34391	0.41466	0.49185	0.23476
468	0.01644	0.21989	0.34166	0.41349	0.49374	0.23873
469	0.01643	0.2171	0.33928	0.41243	0.49567	0.24255
470	0.01639	0.21422	0.33671	0.4109	0.49708	0.24611
471	0.01634	0.2112	0.33395	0.40935	0.49859	0.24977
472	0.01629	0.20818	0.33091	0.4075	0.49922	0.25305
473	0.01626	0.20521	0.32786	0.40552	0.49955	0.25633
474	0.01622	0.20223	0.32484	0.40344	0.49971	0.25975
475	0.01619	0.1992	0.32163	0.40131	0.50037	0.26327
476	0.01611	0.19619	0.31813	0.39912	0.50071	0.26663
477	0.01611	0.19318	0.31469	0.3968	0.50101	0.26987
478	0.01606	0.19013	0.31141	0.39449	0.50106	0.27321
479	0.01605	0.18726	0.30824	0.39245	0.50165	0.27695
480	0.01604	0.18445	0.30508	0.3902	0.50189	0.28039
481	0.01602	0.18175	0.30208	0.38808	0.50234	0.28393
482	0.01599	0.17905	0.29903	0.38585	0.50279	0.28735
483	0.01596	0.17637	0.2958	0.38363	0.50306	0.29051
484	0.01594	0.17374	0.29253	0.38109	0.5029	0.29364
485	0.01591	0.17105	0.2896	0.37852	0.50282	0.29692
486	0.01584	0.16851	0.28656	0.37612	0.50277	0.30009
487	0.01579	0.1659	0.28326	0.37339	0.50251	0.30315
488	0.01576	0.16324	0.27991	0.37049	0.502	0.30588
489	0.01572	0.16073	0.27655	0.36768	0.50145	0.30869
490	0.01568	0.1581	0.27326	0.36476	0.50087	0.31147
491	0.01562	0.1556	0.26991	0.36198	0.50035	0.31432
492	0.01561	0.1531	0.2667	0.35926	0.49965	0.31705
493	0.01556	0.15069	0.26348	0.35642	0.49889	0.31969
494	0.01552	0.14829	0.26004	0.35354	0.49805	0.32212
495	0.01548	0.14589	0.25662	0.3507	0.49698	0.32448
496	0.01545	0.14371	0.2533	0.34785	0.49596	0.32662
497	0.01541	0.14137	0.25002	0.34505	0.49481	0.32877
498	0.01539	0.1391	0.24671	0.34208	0.49362	0.33086
499	0.01537	0.13694	0.24332	0.3391	0.4924	0.33282
500	0.01532	0.13479	0.24005	0.33606	0.49095	0.33495
501	0.01528	0.13259	0.23663	0.33281	0.48978	0.33702
502	0.01528	0.13053	0.23335	0.32995	0.4889	0.33888
503	0.01527	0.12849	0.23005	0.32698	0.48745	0.34063
504	0.01524	0.12639	0.22673	0.32381	0.48607	0.34234
505	0.01521	0.12441	0.22373	0.32092	0.48479	0.34449
506	0.01516	0.12245	0.22057	0.31795	0.48335	0.3466
507	0.0151	0.12051	0.21748	0.31508	0.48211	0.34872
508	0.01507	0.11867	0.21436	0.31212	0.48076	0.35087
509	0.01509	0.11677	0.21123	0.30919	0.47934	0.35273
510	0.01505	0.11507	0.20822	0.30637	0.47768	0.35451
511	0.015	0.11333	0.20516	0.3033	0.47596	0.35653
512	0.015	0.11164	0.20214	0.3003	0.4744	0.35847
513	0.01498	0.11003	0.19921	0.29717	0.4726	0.36034
514	0.01495	0.10838	0.19601	0.2941	0.47078	0.36198
515	0.01496	0.10693	0.19287	0.29113	0.46902	0.36346
516	0.01496	0.10544	0.18981	0.28805	0.46709	0.36508
517	0.01492	0.10389	0.18681	0.2849	0.46497	0.36664
518	0.01488	0.10243	0.18383	0.28186	0.46302	0.36821
519	0.01485	0.101	0.18087	0.2788	0.46112	0.36982
520	0.01484	0.09956	0.17787	0.27578	0.45918	0.37124
521	0.01479	0.09827	0.17501	0.27276	0.4575	0.37285
522	0.01475	0.09696	0.17209	0.26998	0.45597	0.37444
523	0.01475	0.09576	0.1693	0.26703	0.45405	0.37614
524	0.01473	0.09453	0.16655	0.26403	0.45206	0.37808
525	0.01472	0.09339	0.16385	0.26103	0.44979	0.38002
526	0.01473	0.09232	0.1612	0.25807	0.44781	0.38204
527	0.01473	0.09124	0.15848	0.25512	0.44551	0.38379
528	0.01473	0.09024	0.15587	0.25225	0.44347	0.38571
529	0.01472	0.08939	0.15344	0.2495	0.44118	0.38782
530	0.01471	0.08848	0.15091	0.24663	0.43875	0.38978
531	0.0147	0.08768	0.14849	0.24368	0.43626	0.39163
532	0.0147	0.08677	0.14605	0.24076	0.43397	0.39327
533	0.01469	0.08598	0.14367	0.23801	0.43186	0.39475
534	0.01468	0.0852	0.14128	0.2353	0.43	0.39617
535	0.01467	0.08442	0.13884	0.23265	0.42771	0.39724
536	0.01464	0.08376	0.13651	0.2298	0.42555	0.39837
537	0.01463	0.08309	0.13415	0.22701	0.42307	0.39947
538	0.01458	0.08231	0.13179	0.22406	0.42051	0.40029
539	0.01457	0.08164	0.12954	0.22124	0.41794	0.40139
540	0.01454	0.08102	0.12727	0.21836	0.41533	0.4026
541	0.01455	0.08051	0.12509	0.21561	0.41278	0.40401
542	0.01453	0.07995	0.12287	0.2126	0.41002	0.40529
543	0.0145	0.07936	0.12062	0.20953	0.40688	0.40617
544	0.0145	0.07886	0.11848	0.20659	0.40398	0.40755
545	0.01449	0.0784	0.11646	0.20377	0.40115	0.40894
546	0.01449	0.07791	0.11436	0.20087	0.39849	0.41016
547	0.01451	0.07758	0.1123	0.198	0.39562	0.41114
548	0.0145	0.07718	0.11025	0.19503	0.39265	0.41203
549	0.01452	0.07677	0.10825	0.19212	0.38965	0.41271
550	0.01447	0.0764	0.10624	0.18919	0.38649	0.4131
551	0.01446	0.07617	0.10434	0.1864	0.38352	0.41375
552	0.01445	0.07594	0.10251	0.1836	0.38073	0.41471
553	0.01443	0.07575	0.10069	0.18079	0.37803	0.41528
554	0.01443	0.07561	0.0988	0.17804	0.37512	0.41584
555	0.01443	0.07554	0.09703	0.17535	0.37219	0.41628
556	0.01436	0.07543	0.09522	0.17274	0.36923	0.41678
557	0.01437	0.07541	0.0935	0.17022	0.36619	0.41715
558	0.01437	0.07543	0.09182	0.16769	0.36305	0.41751
559	0.01435	0.07547	0.09016	0.16517	0.36004	0.41815
560	0.01436	0.07552	0.08857	0.1627	0.35695	0.41878
561	0.01434	0.07562	0.08689	0.16023	0.35381	0.419
562	0.01434	0.07583	0.08534	0.15787	0.35047	0.41931
563	0.01435	0.07598	0.08377	0.15547	0.3472	0.41958
564	0.01433	0.07626	0.08225	0.15307	0.34378	0.42004
565	0.01436	0.07659	0.08082	0.15082	0.34052	0.42063
566	0.01433	0.07692	0.07937	0.14855	0.33737	0.42113
567	0.01431	0.07726	0.07795	0.14629	0.33437	0.42184
568	0.01432	0.07759	0.07658	0.14397	0.33111	0.4223
569	0.0143	0.07801	0.07517	0.14175	0.32782	0.42254
570	0.01431	0.07853	0.07393	0.13974	0.32481	0.42294
571	0.01431	0.07897	0.07266	0.1377	0.3215	0.4234
572	0.0143	0.07956	0.07144	0.13557	0.31837	0.4239
573	0.01427	0.08003	0.07023	0.13352	0.31514	0.42424
574	0.01427	0.08056	0.06906	0.13135	0.31181	0.4241
575	0.01426	0.08117	0.06795	0.12936	0.30858	0.42428
576	0.01426	0.08182	0.06682	0.12743	0.30534	0.42441
577	0.01422	0.08252	0.06572	0.12556	0.30213	0.42443
578	0.01424	0.08322	0.06464	0.12368	0.29873	0.42447
579	0.01424	0.08394	0.06358	0.12177	0.29524	0.42442
580	0.01425	0.08473	0.06255	0.11988	0.29209	0.42424
581	0.01424	0.08545	0.06158	0.11803	0.28864	0.42391
582	0.01424	0.08624	0.06062	0.11621	0.28541	0.42345
583	0.0142	0.08711	0.05965	0.11451	0.2822	0.42327
584	0.01419	0.08792	0.05871	0.11273	0.27883	0.42254
585	0.01422	0.08883	0.05783	0.11109	0.27567	0.42173
586	0.01422	0.08972	0.05692	0.10938	0.27252	0.42065
587	0.01418	0.09071	0.05612	0.10767	0.26949	0.41951
588	0.0142	0.09165	0.05528	0.10596	0.2662	0.41827
589	0.01416	0.0926	0.05444	0.1043	0.26295	0.41702
590	0.01417	0.09376	0.05371	0.10276	0.25994	0.41595
591	0.01417	0.09492	0.05299	0.10127	0.25686	0.41475
592	0.01419	0.09601	0.0523	0.0998	0.25399	0.41389
593	0.01426	0.09721	0.05174	0.09834	0.25127	0.41315
594	0.01426	0.09842	0.0512	0.09688	0.24827	0.4122
595	0.01426	0.09971	0.05068	0.09557	0.24525	0.41162
596	0.01429	0.10095	0.05012	0.0942	0.2423	0.4109
597	0.01429	0.10232	0.0497	0.09297	0.23949	0.41043
598	0.0144	0.10367	0.04934	0.09174	0.23684	0.4095
599	0.01436	0.10488	0.04883	0.09045	0.23399	0.40852
600	0.01441	0.10626	0.04848	0.08921	0.23127	0.40769
601	0.01445	0.10776	0.04816	0.08805	0.22846	0.40658
602	0.01448	0.10927	0.0478	0.08686	0.22569	0.40554
603	0.01452	0.11083	0.04751	0.08572	0.22298	0.40445
604	0.01457	0.11236	0.04728	0.08452	0.22035	0.40318
605	0.01459	0.1139	0.04705	0.08344	0.21775	0.40174
606	0.01461	0.1154	0.0468	0.08238	0.21526	0.40001
607	0.01458	0.11688	0.04665	0.08129	0.21252	0.39864
608	0.01467	0.11854	0.04662	0.08031	0.21002	0.39725
609	0.01468	0.12004	0.04655	0.07933	0.20746	0.39578
610	0.01468	0.12161	0.0465	0.07829	0.20487	0.39436
611	0.01465	0.12319	0.04648	0.07732	0.20219	0.39295
612	0.01463	0.12467	0.04648	0.07639	0.19972	0.39142
613	0.0147	0.12622	0.04654	0.07556	0.19716	0.38984
614	0.01473	0.12778	0.04668	0.07467	0.19459	0.38852
615	0.01476	0.12942	0.04684	0.07381	0.19202	0.38729
616	0.01475	0.13118	0.047	0.07297	0.18966	0.38606
617	0.01479	0.13288	0.04719	0.07223	0.1873	0.38461
618	0.01481	0.13458	0.04738	0.07139	0.18499	0.38324
619	0.01487	0.13637	0.04769	0.07069	0.18272	0.38166
620	0.01492	0.13815	0.04803	0.07001	0.18051	0.38004
621	0.01504	0.13997	0.04844	0.06943	0.17819	0.37856
622	0.01503	0.14183	0.04887	0.06879	0.17607	0.37718
623	0.01511	0.14366	0.04933	0.06818	0.17393	0.37596
624	0.01512	0.14553	0.04975	0.0676	0.17174	0.37477
625	0.01517	0.14736	0.05025	0.06711	0.16952	0.37358
626	0.01518	0.14922	0.05077	0.06652	0.16729	0.37224
627	0.01522	0.15121	0.05139	0.06606	0.16512	0.37106
628	0.01529	0.15307	0.05197	0.06558	0.16291	0.36984
629	0.01537	0.15492	0.05257	0.06521	0.16084	0.3688
630	0.01533	0.1569	0.05315	0.06471	0.15877	0.36772
631	0.01536	0.15863	0.05375	0.06422	0.15662	0.36642
632	0.01544	0.16055	0.0545	0.06384	0.15461	0.36498
633	0.01551	0.16244	0.0553	0.06342	0.15269	0.36344
634	0.01554	0.16431	0.05601	0.063	0.15065	0.36184
635	0.01567	0.16614	0.05681	0.0628	0.14875	0.3607
636	0.01574	0.16787	0.05757	0.0625	0.14666	0.35933
637	0.0158	0.16968	0.05832	0.06224	0.14482	0.35814
638	0.01581	0.17158	0.05911	0.06195	0.14278	0.35671
639	0.01592	0.17346	0.05993	0.06172	0.14092	0.35546
640	0.01597	0.17548	0.06084	0.0616	0.13912	0.35423
641	0.01599	0.17739	0.06168	0.06143	0.13712	0.35287
642	0.01599	0.17924	0.06252	0.06137	0.13523	0.35142
643	0.01603	0.18115	0.06346	0.06128	0.13339	0.34988
644	0.01605	0.18316	0.06441	0.06115	0.13137	0.34864
645	0.01609	0.18519	0.06542	0.0611	0.12947	0.34744
646	0.01612	0.18711	0.06645	0.06107	0.12758	0.34617
647	0.0162	0.18903	0.06755	0.06108	0.12561	0.34504
648	0.01626	0.19081	0.06858	0.06114	0.12372	0.34345
649	0.01634	0.19268	0.06963	0.06117	0.12187	0.34218
650	0.01641	0.19477	0.07073	0.06133	0.12027	0.34097
651	0.0165	0.19695	0.07176	0.06136	0.11856	0.33983
652	0.01661	0.19906	0.07275	0.06158	0.11699	0.33842
653	0.01656	0.20115	0.0737	0.06172	0.11554	0.33666
654	0.01667	0.20342	0.07475	0.0621	0.1143	0.33523
655	0.01673	0.20569	0.07583	0.0624	0.11303	0.33381
656	0.01672	0.20811	0.07679	0.06282	0.11205	0.33229
657	0.01675	0.21061	0.0778	0.06313	0.11081	0.3314
658	0.0168	0.21315	0.0788	0.06367	0.10976	0.3303
659	0.01677	0.21544	0.07978	0.06406	0.10858	0.32942
660	0.01677	0.21758	0.08075	0.06457	0.1074	0.32846
661	0.01677	0.22012	0.08191	0.06507	0.10615	0.32819
662	0.01693	0.22247	0.08316	0.06563	0.10492	0.32756
663	0.01688	0.22462	0.08421	0.06602	0.10344	0.32677
664	0.0169	0.22704	0.08543	0.06645	0.10206	0.32649
665	0.01701	0.22929	0.08674	0.0667	0.10039	0.32565
666	0.01708	0.23132	0.08815	0.06722	0.0989	0.32465
667	0.0171	0.23355	0.0896	0.06762	0.09738	0.32367
668	0.01714	0.23569	0.09092	0.06805	0.09572	0.32231
669	0.01722	0.23781	0.09245	0.06849	0.09423	0.32093
670	0.01735	0.23968	0.09388	0.06898	0.09286	0.31929
671	0.01734	0.24166	0.09526	0.06947	0.09131	0.31795
672	0.01748	0.24387	0.09682	0.07004	0.09004	0.31663
673	0.01757	0.2458	0.09823	0.07063	0.08873	0.31465
674	0.01758	0.24776	0.09953	0.07136	0.08756	0.31347
675	0.0176	0.25	0.10093	0.07207	0.08642	0.31215
676	0.01768	0.25205	0.10222	0.07275	0.08527	0.31056
677	0.01771	0.25422	0.10366	0.07346	0.08429	0.3092
678	0.01778	0.25645	0.10499	0.07425	0.0831	0.30786
679	0.0178	0.25867	0.10647	0.07503	0.08187	0.30644
680	0.01781	0.26089	0.10787	0.07573	0.08093	0.30487
681	0.0178	0.263	0.10937	0.07645	0.07978	0.3034
682	0.01779	0.26529	0.11093	0.07732	0.07883	0.30214
683	0.01794	0.26752	0.11267	0.07813	0.07792	0.30063
684	0.01794	0.2697	0.1142	0.07887	0.07699	0.29924
685	0.01799	0.27192	0.11581	0.07974	0.07609	0.29809
686	0.01814	0.27453	0.11765	0.08078	0.07525	0.29703
687	0.01822	0.27724	0.11953	0.08174	0.07456	0.29631
688	0.01827	0.28	0.12135	0.08277	0.07395	0.29553
689	0.01844	0.28296	0.12325	0.08402	0.07338	0.29484
690	0.01864	0.28595	0.12507	0.08525	0.07297	0.29408
691	0.01875	0.28848	0.12679	0.08637	0.07236	0.29332
692	0.0188	0.29117	0.12854	0.08753	0.07192	0.29245
693	0.01903	0.29417	0.1304	0.08883	0.07151	0.29133
694	0.01913	0.29685	0.13212	0.09004	0.0711	0.29025
695	0.01918	0.29915	0.13359	0.09114	0.07081	0.28904
696	0.01931	0.30128	0.13502	0.09234	0.07052	0.28749
697	0.01947	0.30335	0.13638	0.09342	0.0702	0.28615
698	0.01955	0.30545	0.13794	0.09449	0.06984	0.28503
699	0.01967	0.30727	0.13948	0.09553	0.06951	0.28349
700	0.01981	0.30948	0.14107	0.09658	0.06929	0.28181
701	0.01999	0.31161	0.14273	0.09778	0.06903	0.28012
702	0.02009	0.31355	0.14413	0.09887	0.06884	0.27879
703	0.02021	0.31552	0.14572	0.09991	0.06867	0.27748
704	0.02041	0.3175	0.14727	0.10115	0.06852	0.27618
705	0.02067	0.31942	0.14892	0.10239	0.06848	0.27498
706	0.02076	0.3214	0.15084	0.10376	0.0686	0.27387
707	0.02095	0.32325	0.1524	0.10505	0.06862	0.27225
708	0.02105	0.32558	0.15401	0.10638	0.06871	0.27094
709	0.0213	0.32776	0.15572	0.1078	0.06884	0.26973
710	0.02151	0.32985	0.15723	0.10905	0.06909	0.26875
711	0.02163	0.33178	0.15896	0.1106	0.06932	0.26772
712	0.0218	0.33431	0.16081	0.11222	0.0695	0.2669
713	0.02206	0.33673	0.16275	0.1138	0.06976	0.26579
714	0.02214	0.33957	0.16486	0.11529	0.07009	0.26495
715	0.02245	0.34205	0.1668	0.11675	0.0705	0.26395
716	0.02255	0.34426	0.16858	0.11809	0.07091	0.26277
717	0.02276	0.34635	0.17036	0.11948	0.07129	0.26178
718	0.02286	0.34843	0.17217	0.12076	0.07169	0.26081
719	0.02297	0.3507	0.17401	0.12225	0.07195	0.25945
720	0.02326	0.35292	0.17578	0.12353	0.07227	0.25794
721	0.02356	0.35502	0.17745	0.12483	0.07272	0.25636
722	0.02363	0.35724	0.17936	0.12604	0.07315	0.25484
723	0.02376	0.35916	0.181	0.12716	0.07343	0.25302
724	0.02389	0.36168	0.18286	0.12847	0.07374	0.25134
725	0.02409	0.36408	0.18487	0.12985	0.074	0.24982
726	0.02423	0.36664	0.18692	0.13126	0.07442	0.24816
727	0.02438	0.36962	0.18886	0.13296	0.07483	0.24642
728	0.02454	0.37219	0.19098	0.13445	0.07521	0.24483
729	0.02458	0.37498	0.19335	0.13582	0.07557	0.24326
730	0.02465	0.3773	0.19546	0.13741	0.07602	0.24156
731	0.02486	0.37969	0.1976	0.13903	0.07647	0.24001
732	0.02513	0.3819	0.19993	0.14088	0.07702	0.23846
733	0.02528	0.38412	0.20199	0.14234	0.07734	0.23663
734	0.02551	0.3865	0.20406	0.14386	0.07801	0.23517
735	0.02555	0.38847	0.20608	0.14531	0.07845	0.23359
736	0.02581	0.39054	0.20798	0.14658	0.07894	0.23202
737	0.02603	0.39271	0.20995	0.14816	0.07957	0.23046
738	0.02637	0.39483	0.21171	0.14983	0.08031	0.22887
739	0.02661	0.39724	0.21382	0.15142	0.08089	0.22769
740	0.02688	0.39964	0.2157	0.15295	0.08161	0.22644
741	0.02703	0.40217	0.21771	0.15454	0.08235	0.22525
742	0.02734	0.40474	0.21977	0.15635	0.08332	0.22429
743	0.02764	0.40744	0.22242	0.15798	0.08419	0.22323
744	0.02801	0.41003	0.22455	0.15963	0.08506	0.22219
745	0.0282	0.41218	0.22684	0.16152	0.08589	0.22117
746	0.02856	0.41457	0.22902	0.16329	0.08691	0.2203
747	0.02874	0.4166	0.23142	0.16493	0.08791	0.21965
748	0.02886	0.41842	0.2337	0.16649	0.08898	0.21837
749	0.02917	0.42052	0.23587	0.16818	0.08983	0.21712
750	0.02956	0.42272	0.2381	0.16983	0.09074	0.21614
751	0.0297	0.42455	0.24012	0.17116	0.09153	0.21485
752	0.02997	0.42589	0.24182	0.17274	0.09217	0.21347
753	0.0303	0.42767	0.24394	0.17457	0.09316	0.21233
754	0.0308	0.42974	0.24643	0.17637	0.09427	0.21143
755	0.03115	0.43127	0.24889	0.17799	0.09537	0.21048
756	0.03134	0.43328	0.25102	0.17958	0.09636	0.20911
757	0.03176	0.43558	0.25339	0.18145	0.09709	0.20812
758	0.03186	0.43806	0.25606	0.1833	0.098	0.20742
759	0.03194	0.44013	0.25863	0.18525	0.09905	0.20633
760	0.0323	0.44243	0.26145	0.1874	0.10022	0.20541
761	0.03265	0.44532	0.26393	0.18939	0.10132	0.20452
762	0.03287	0.44793	0.26631	0.19164	0.1022	0.20363
763	0.03295	0.45057	0.26859	0.19355	0.10315	0.20261
764	0.03294	0.45356	0.27084	0.19541	0.10381	0.20173
765	0.03321	0.45587	0.27352	0.19744	0.10489	0.20137
766	0.03372	0.45791	0.27595	0.19901	0.10615	0.20064
767	0.03385	0.4583	0.27719	0.20026	0.10732	0.19929
768	0.03436	0.4594	0.27835	0.2017	0.1086	0.19845
769	0.03478	0.46055	0.27985	0.20303	0.10985	0.19795
770	0.03501	0.4605	0.28142	0.20425	0.11131	0.19707
771	0.0353	0.46126	0.28321	0.20538	0.11284	0.19634
772	0.0357	0.4615	0.28471	0.20652	0.11443	0.19605
773	0.03607	0.46179	0.28614	0.20804	0.11598	0.19518
774	0.0364	0.46223	0.28734	0.20936	0.11696	0.19443
775	0.0366	0.46292	0.28882	0.21097	0.11869	0.19404
776	0.03722	0.46469	0.29117	0.21284	0.12062	0.19377
777	0.03744	0.46568	0.29354	0.21383	0.12225	0.19303
778	0.03755	0.46655	0.29538	0.21551	0.12398	0.19263
779	0.03767	0.46845	0.29757	0.21713	0.12536	0.1925
780	0.0382	0.46914	0.29957	0.21878	0.12707	0.19202
781	0.03824	0.46983	0.30122	0.22003	0.12845	0.1911
782	0.03857	0.47129	0.30308	0.22124	0.13048	0.19108
783	0.03951	0.47348	0.30523	0.22355	0.13305	0.191
784	0.04008	0.4756	0.30706	0.22548	0.13482	0.19034
785	0.04043	0.47723	0.3092	0.22724	0.13615	0.19016
786	0.04098	0.47992	0.31116	0.22981	0.13764	0.19034
787	0.04128	0.48192	0.31337	0.23177	0.13936	0.19021
788	0.04163	0.4836	0.31432	0.23362	0.1412	0.1902
789	0.04206	0.48637	0.31594	0.23576	0.1432	0.19011
790	0.04262	0.48883	0.31785	0.23816	0.14503	0.19013
791	0.04336	0.4908	0.31974	0.24052	0.14693	0.19
792	0.04334	0.49155	0.32069	0.24176	0.14781	0.18875
793	0.04328	0.49315	0.3225	0.24312	0.14966	0.189
794	0.04396	0.49475	0.3243	0.24535	0.15194	0.18939
795	0.04385	0.49597	0.32564	0.24695	0.15355	0.18913
796	0.04412	0.49734	0.32685	0.24866	0.15524	0.18896
797	0.04478	0.49897	0.32918	0.25087	0.15755	0.18917
798	0.04517	0.49984	0.33093	0.25235	0.15934	0.18903
799	0.04541	0.50179	0.33257	0.25403	0.16114	0.18926
800	0.0456	0.50292	0.33429	0.25549	0.16301	0.18898

## Sheet: Fig. 8
Fig. 6C
curve	1	2
350	0.06377	0.16094
351	0.06229	0.15812
352	0.0612	0.15577
353	0.05937	0.1528
354	0.05814	0.15059
355	0.05685	0.14873
356	0.05584	0.14696
357	0.05474	0.14532
358	0.05333	0.14357
359	0.05241	0.14219
360	0.0515	0.1409
361	0.05068	0.13973
362	0.0499	0.13872
363	0.04928	0.13801
364	0.04851	0.1374
365	0.04782	0.13686
366	0.04733	0.13681
367	0.04699	0.13657
368	0.04664	0.13658
369	0.0463	0.13692
370	0.04585	0.13702
371	0.04554	0.13742
372	0.04542	0.13812
373	0.04539	0.13872
374	0.04533	0.13949
375	0.04525	0.14041
376	0.04519	0.14138
377	0.04529	0.14249
378	0.04527	0.14352
379	0.04536	0.14472
380	0.04547	0.14606
381	0.04548	0.14751
382	0.04554	0.14899
383	0.04568	0.15052
384	0.0459	0.15224
385	0.04609	0.15392
386	0.04632	0.15562
387	0.04652	0.15739
388	0.04677	0.15913
389	0.04712	0.16117
390	0.04737	0.16304
391	0.04763	0.16506
392	0.04775	0.16711
393	0.04803	0.16923
394	0.04835	0.17138
395	0.04869	0.1736
396	0.04893	0.17574
397	0.04922	0.17795
398	0.04947	0.18019
399	0.04976	0.1824
400	0.05009	0.18467
401	0.05041	0.18703
402	0.05072	0.18935
403	0.05102	0.19161
404	0.05131	0.19394
405	0.05159	0.19628
406	0.05188	0.19862
407	0.05221	0.20092
408	0.05248	0.20325
409	0.05278	0.20567
410	0.05306	0.20797
411	0.05338	0.21032
412	0.05374	0.21264
413	0.05403	0.21491
414	0.05439	0.21714
415	0.05477	0.21948
416	0.05514	0.22183
417	0.05551	0.22416
418	0.05591	0.22652
419	0.05629	0.22879
420	0.05668	0.23106
421	0.05712	0.23339
422	0.05747	0.2357
423	0.05792	0.23799
424	0.05836	0.24029
425	0.05883	0.24252
426	0.05927	0.24474
427	0.05976	0.24692
428	0.06026	0.24908
429	0.06077	0.25135
430	0.06128	0.25347
431	0.06176	0.25567
432	0.06236	0.25783
433	0.06292	0.26001
434	0.06346	0.26208
435	0.06406	0.26415
436	0.06468	0.26625
437	0.06532	0.26835
438	0.06591	0.27039
439	0.06653	0.27248
440	0.06714	0.27449
441	0.0678	0.27648
442	0.06843	0.27847
443	0.06906	0.28046
444	0.06971	0.28239
445	0.07036	0.28436
446	0.07103	0.28621
447	0.0717	0.28808
448	0.07239	0.28993
449	0.07307	0.29179
450	0.07378	0.29356
451	0.07447	0.29545
452	0.07513	0.29726
453	0.07585	0.29904
454	0.07656	0.30075
455	0.07724	0.3024
456	0.07793	0.30405
457	0.07869	0.30578
458	0.07944	0.3074
459	0.08021	0.30907
460	0.08099	0.31066
461	0.08176	0.31222
462	0.08255	0.31374
463	0.08331	0.31526
464	0.0841	0.3167
465	0.08485	0.31807
466	0.08559	0.31941
467	0.08631	0.32065
468	0.08705	0.3218
469	0.08777	0.32291
470	0.08849	0.32398
471	0.08923	0.32504
472	0.08996	0.32611
473	0.09066	0.32716
474	0.0914	0.32814
475	0.09211	0.32911
476	0.0928	0.32994
477	0.09347	0.3307
478	0.09412	0.33133
479	0.09476	0.33196
480	0.09535	0.33256
481	0.09596	0.33314
482	0.09655	0.33363
483	0.09714	0.33417
484	0.09773	0.33473
485	0.09834	0.33515
486	0.09894	0.33557
487	0.09952	0.33595
488	0.10006	0.33626
489	0.10058	0.33644
490	0.10108	0.33656
491	0.10154	0.33663
492	0.10201	0.33664
493	0.10248	0.33667
494	0.10292	0.33658
495	0.10334	0.33642
496	0.10373	0.33614
497	0.10417	0.33603
498	0.10459	0.33582
499	0.10498	0.33551
500	0.10542	0.33514
501	0.1058	0.33481
502	0.10617	0.33441
503	0.1065	0.33388
504	0.10683	0.33337
505	0.10717	0.33278
506	0.1075	0.33217
507	0.10781	0.3315
508	0.10809	0.33082
509	0.10839	0.33008
510	0.10874	0.32938
511	0.10904	0.32866
512	0.10929	0.32776
513	0.10956	0.32688
514	0.10985	0.326
515	0.11012	0.32526
516	0.11036	0.32429
517	0.11057	0.32342
518	0.11086	0.3225
519	0.11107	0.32149
520	0.11133	0.32053
521	0.11163	0.31952
522	0.11189	0.31853
523	0.11217	0.3176
524	0.11245	0.31664
525	0.11271	0.31563
526	0.113	0.31467
527	0.11336	0.3137
528	0.11367	0.3127
529	0.11394	0.31169
530	0.11423	0.31061
531	0.11453	0.30955
532	0.11481	0.30854
533	0.11506	0.30748
534	0.11534	0.30637
535	0.11564	0.30528
536	0.11597	0.3041
537	0.11619	0.30286
538	0.11643	0.30159
539	0.1167	0.30027
540	0.11688	0.29895
541	0.11712	0.29763
542	0.11728	0.29617
543	0.11738	0.29469
544	0.11751	0.29323
545	0.11767	0.29176
546	0.11776	0.29031
547	0.11784	0.28879
548	0.11793	0.28721
549	0.118	0.28567
550	0.11807	0.2842
551	0.11809	0.28257
552	0.11815	0.28098
553	0.11816	0.27933
554	0.11811	0.27767
555	0.11808	0.27603
556	0.1181	0.27439
557	0.11814	0.2729
558	0.11808	0.27133
559	0.11809	0.26973
560	0.11804	0.26814
561	0.11806	0.26659
562	0.11807	0.26509
563	0.11807	0.26355
564	0.11807	0.26205
565	0.11804	0.26056
566	0.11807	0.25915
567	0.11808	0.25764
568	0.11807	0.25618
569	0.11805	0.25458
570	0.11808	0.25307
571	0.11811	0.25153
572	0.11811	0.25
573	0.11815	0.24848
574	0.11822	0.24694
575	0.11826	0.24543
576	0.1182	0.2438
577	0.11821	0.24213
578	0.11818	0.24049
579	0.11818	0.23884
580	0.11818	0.23719
581	0.11816	0.23547
582	0.11818	0.23387
583	0.11814	0.23213
584	0.11816	0.23033
585	0.11815	0.2285
586	0.11815	0.22677
587	0.11819	0.225
588	0.11821	0.2233
589	0.11824	0.22158
590	0.11822	0.21986
591	0.11829	0.21816
592	0.11837	0.2165
593	0.11836	0.21479
594	0.1184	0.21313
595	0.11851	0.2115
596	0.11864	0.20996
597	0.11878	0.20841
598	0.11887	0.20681
599	0.11896	0.20517
600	0.11911	0.2037
601	0.11924	0.20216
602	0.11935	0.20063
603	0.11952	0.19918
604	0.11962	0.19767
605	0.11977	0.19616
606	0.11992	0.19465
607	0.1201	0.19323
608	0.12027	0.19177
609	0.12049	0.19042
610	0.12067	0.18909
611	0.12081	0.18766
612	0.12103	0.18633
613	0.12124	0.18496
614	0.1214	0.1836
615	0.1216	0.18231
616	0.12177	0.181
617	0.12203	0.17982
618	0.12224	0.17865
619	0.12245	0.17744
620	0.12264	0.1762
621	0.12285	0.17506
622	0.123	0.17388
623	0.1232	0.17277
624	0.1234	0.17176
625	0.12353	0.17066
626	0.12372	0.16952
627	0.12385	0.16847
628	0.12399	0.16733
629	0.12413	0.16621
630	0.1243	0.16518
631	0.12437	0.1641
632	0.12449	0.16308
633	0.1246	0.162
634	0.1247	0.16088
635	0.12481	0.15982
636	0.1249	0.15867
637	0.12505	0.15758
638	0.12521	0.15648
639	0.12541	0.1555
640	0.12558	0.15444
641	0.12575	0.15332
642	0.1259	0.15225
643	0.12607	0.1511
644	0.12627	0.15006
645	0.12643	0.14907
646	0.12658	0.14799
647	0.12675	0.14702
648	0.12694	0.14612
649	0.1271	0.14517
650	0.12734	0.1443
651	0.12759	0.14347
652	0.12776	0.14269
653	0.12794	0.14192
654	0.12813	0.14113
655	0.12831	0.14041
656	0.12853	0.13969
657	0.1287	0.13897
658	0.12882	0.13818
659	0.12904	0.13749
660	0.12935	0.13689
661	0.12965	0.13627
662	0.12987	0.13567
663	0.1301	0.13509
664	0.13037	0.1345
665	0.1307	0.13402
666	0.131	0.13347
667	0.13131	0.13286
668	0.13163	0.13222
669	0.1319	0.13167
670	0.13218	0.13109
671	0.13253	0.13056
672	0.13285	0.12999
673	0.13322	0.12943
674	0.1336	0.1289
675	0.13391	0.12837
676	0.1343	0.12785
677	0.13471	0.12741
678	0.13507	0.12697
679	0.13537	0.12656
680	0.13567	0.12614
681	0.13602	0.12578
682	0.13637	0.1254
683	0.13671	0.12506
684	0.13707	0.12475
685	0.13743	0.12448
686	0.13769	0.12419
687	0.13802	0.12403
688	0.1384	0.12381
689	0.13868	0.12358
690	0.13897	0.12332
691	0.13927	0.12317
692	0.13946	0.123
693	0.13973	0.12289
694	0.14	0.12283
695	0.14023	0.12266
696	0.14042	0.12261
697	0.1406	0.12242
698	0.14078	0.12232
699	0.14096	0.12227
700	0.14107	0.12219
701	0.1413	0.12217
702	0.1415	0.12214
703	0.14171	0.12202
704	0.14192	0.12196
705	0.14224	0.12198
706	0.14252	0.12197
707	0.14277	0.12197
708	0.14312	0.12198
709	0.14359	0.12215
710	0.14396	0.12227
711	0.14433	0.12239
712	0.14467	0.12254
713	0.14499	0.12263
714	0.1454	0.12286
715	0.1458	0.12302
716	0.14629	0.12329
717	0.14681	0.12343
718	0.14738	0.12354
719	0.14804	0.12379
720	0.14855	0.12395
721	0.14913	0.12421
722	0.14961	0.12448
723	0.15018	0.12477
724	0.15072	0.12502
725	0.15122	0.12526
726	0.15183	0.12547
727	0.15239	0.12577
728	0.15289	0.12594
729	0.15345	0.12615
730	0.15407	0.12649
731	0.1547	0.12676
732	0.15537	0.12704
733	0.15604	0.12735
734	0.15683	0.12763
735	0.15749	0.128
736	0.15813	0.1284
737	0.15883	0.12888
738	0.15941	0.12926
739	0.16011	0.12973
740	0.16066	0.13005
741	0.16139	0.13046
742	0.16208	0.13089
743	0.16279	0.13136
744	0.16352	0.1319
745	0.16418	0.13247
746	0.16485	0.13293
747	0.16551	0.13349
748	0.16619	0.134
749	0.16688	0.13445
750	0.16756	0.13495
751	0.16816	0.13546
752	0.16885	0.13607
753	0.16958	0.13662
754	0.17024	0.13719
755	0.17094	0.13771
756	0.17154	0.13821
757	0.17225	0.13875
758	0.17281	0.1392
759	0.17343	0.1398
760	0.17406	0.14037
761	0.17468	0.14095
762	0.17508	0.14141
763	0.17553	0.14192
764	0.17602	0.14256
765	0.17636	0.14306
766	0.1769	0.14369
767	0.17736	0.1444
768	0.17785	0.14495
769	0.1783	0.14563
770	0.17874	0.14637
771	0.1791	0.1472
772	0.17911	0.14787
773	0.17946	0.14843
774	0.17969	0.14908
775	0.18002	0.14986
776	0.18018	0.15059
777	0.1805	0.15151
778	0.18108	0.15234
779	0.18134	0.15317
780	0.1817	0.15387
781	0.18218	0.15478
782	0.18269	0.15564
783	0.18305	0.15626
784	0.18377	0.15737
785	0.18408	0.15815
786	0.18448	0.15885
787	0.18479	0.15966
788	0.18523	0.16044
789	0.1859	0.16117
790	0.18634	0.16172
791	0.18704	0.16239
792	0.18771	0.16346
793	0.18837	0.16444
794	0.18899	0.16518
795	0.18971	0.16598
796	0.19035	0.16657
797	0.1908	0.16739
798	0.19127	0.16797
799	0.19175	0.16901
800	0.19264	0.16983

## Sheet: Fig. 9
Fig. 6D
curve	1	2
350	0.17716	0.30166
351	0.17636	0.30497
352	0.17562	0.30828
353	0.17417	0.31107
354	0.17289	0.31372
355	0.17164	0.31658
356	0.17048	0.3194
357	0.16907	0.32183
358	0.16757	0.32432
359	0.16627	0.32697
360	0.16482	0.32923
361	0.16339	0.33118
362	0.16184	0.33333
363	0.16029	0.33551
364	0.15857	0.33719
365	0.15696	0.33888
366	0.15545	0.34029
367	0.1539	0.34184
368	0.15244	0.3431
369	0.15086	0.34434
370	0.14912	0.34514
371	0.14738	0.34606
372	0.14572	0.34679
373	0.14398	0.34748
374	0.14228	0.3477
375	0.14057	0.34799
376	0.13881	0.34791
377	0.13697	0.34789
378	0.13504	0.34751
379	0.13317	0.34695
380	0.13132	0.34628
381	0.12951	0.34531
382	0.12759	0.3442
383	0.12574	0.34283
384	0.12388	0.3413
385	0.12201	0.33966
386	0.1201	0.33768
387	0.11819	0.33553
388	0.11637	0.33285
389	0.1146	0.33015
390	0.11278	0.3273
391	0.11097	0.32423
392	0.10915	0.32103
393	0.10742	0.31797
394	0.10568	0.31455
395	0.10395	0.31128
396	0.10224	0.30769
397	0.10059	0.30423
398	0.09893	0.30081
399	0.09732	0.2974
400	0.09571	0.29397
401	0.0942	0.29056
402	0.0926	0.28723
403	0.0911	0.28383
404	0.08957	0.28041
405	0.08808	0.27711
406	0.0867	0.27386
407	0.08528	0.27075
408	0.08387	0.26762
409	0.08248	0.26436
410	0.08112	0.26125
411	0.07983	0.25813
412	0.07856	0.25503
413	0.07727	0.25205
414	0.07602	0.24899
415	0.07482	0.24593
416	0.07368	0.24273
417	0.07251	0.23954
418	0.07144	0.23623
419	0.07037	0.23296
420	0.06932	0.22962
421	0.0683	0.22646
422	0.0673	0.22331
423	0.06633	0.22016
424	0.06542	0.21705
425	0.06447	0.21391
426	0.06355	0.21087
427	0.06265	0.20792
428	0.06177	0.20501
429	0.06093	0.20216
430	0.06011	0.1993
431	0.05927	0.19644
432	0.05852	0.19364
433	0.05777	0.1908
434	0.05706	0.18812
435	0.05634	0.18557
436	0.0557	0.18295
437	0.05503	0.18044
438	0.05442	0.17796
439	0.05382	0.17554
440	0.05325	0.17309
441	0.05271	0.17078
442	0.05218	0.1685
443	0.05165	0.16628
444	0.05114	0.16417
445	0.05069	0.16207
446	0.05023	0.15992
447	0.04982	0.1579
448	0.04943	0.15582
449	0.04901	0.15379
450	0.04867	0.15176
451	0.04832	0.14975
452	0.048	0.14779
453	0.04769	0.14584
454	0.04741	0.14392
455	0.04713	0.14206
456	0.04688	0.14023
457	0.04664	0.13848
458	0.04645	0.13677
459	0.04626	0.13517
460	0.04608	0.13349
461	0.04595	0.13183
462	0.04583	0.13023
463	0.04574	0.12864
464	0.04564	0.12708
465	0.04554	0.12553
466	0.04547	0.12404
467	0.04541	0.12256
468	0.04536	0.12113
469	0.04535	0.11976
470	0.04535	0.11841
471	0.04536	0.11703
472	0.04543	0.11566
473	0.04549	0.11428
474	0.04556	0.11293
475	0.04565	0.11163
476	0.04576	0.11035
477	0.04586	0.10905
478	0.04602	0.10773
479	0.04616	0.10646
480	0.04631	0.10518
481	0.04648	0.10391
482	0.04666	0.1026
483	0.0469	0.10133
484	0.04717	0.10011
485	0.04742	0.09888
486	0.04771	0.09764
487	0.04804	0.09645
488	0.04835	0.09524
489	0.04869	0.09406
490	0.04905	0.09291
491	0.0494	0.09177
492	0.04978	0.09065
493	0.0502	0.08955
494	0.05062	0.08846
495	0.05106	0.08736
496	0.05156	0.08634
497	0.05204	0.08534
498	0.05256	0.08433
499	0.05311	0.08335
500	0.05364	0.08243
501	0.05421	0.08157
502	0.05478	0.08071
503	0.05541	0.07988
504	0.05607	0.0791
505	0.05673	0.07838
506	0.05737	0.07764
507	0.05805	0.07694
508	0.05875	0.07627
509	0.05947	0.07566
510	0.06021	0.07511
511	0.06099	0.07456
512	0.06179	0.07403
513	0.06265	0.07358
514	0.06352	0.07314
515	0.06437	0.07271
516	0.06527	0.07227
517	0.06618	0.0719
518	0.06713	0.07157
519	0.06815	0.07128
520	0.06921	0.07104
521	0.07027	0.0708
522	0.07135	0.0706
523	0.07245	0.0704
524	0.07361	0.07024
525	0.07483	0.0701
526	0.07608	0.07
527	0.07734	0.06994
528	0.07866	0.06991
529	0.08	0.0699
530	0.08135	0.06992
531	0.08273	0.06994
532	0.08412	0.06995
533	0.08551	0.07002
534	0.08696	0.07011
535	0.08844	0.07024
536	0.08998	0.07043
537	0.09151	0.07063
538	0.09303	0.07078
539	0.09459	0.07097
540	0.09618	0.0712
541	0.09778	0.07146
542	0.09942	0.07178
543	0.10107	0.0721
544	0.1027	0.07244
545	0.10438	0.07285
546	0.1061	0.07324
547	0.10779	0.07366
548	0.10951	0.07412
549	0.11124	0.07464
550	0.11302	0.07523
551	0.11478	0.07581
552	0.11661	0.07646
553	0.11837	0.07713
554	0.12017	0.07787
555	0.12196	0.0786
556	0.12374	0.07937
557	0.12565	0.08022
558	0.12749	0.08105
559	0.12934	0.08195
560	0.13118	0.08288
561	0.13301	0.08376
562	0.13486	0.08472
563	0.13676	0.08569
564	0.13862	0.08666
565	0.14048	0.0877
566	0.14236	0.08876
567	0.14423	0.08982
568	0.14611	0.09084
569	0.14793	0.09186
570	0.14982	0.09293
571	0.15168	0.09399
572	0.15354	0.09504
573	0.15539	0.09609
574	0.15731	0.09715
575	0.15926	0.09819
576	0.16103	0.09923
577	0.1629	0.10031
578	0.16471	0.10133
579	0.1666	0.10233
580	0.16844	0.10337
581	0.1702	0.10437
582	0.17207	0.1054
583	0.17388	0.10646
584	0.17568	0.10745
585	0.17749	0.10849
586	0.17934	0.10951
587	0.18118	0.11056
588	0.18306	0.11164
589	0.18486	0.11268
590	0.18669	0.11374
591	0.18858	0.11482
592	0.19052	0.1159
593	0.1923	0.11698
594	0.19414	0.11807
595	0.19607	0.11915
596	0.19793	0.12027
597	0.1998	0.12141
598	0.2016	0.12256
599	0.20349	0.12373
600	0.20537	0.12486
601	0.20729	0.12597
602	0.20911	0.12706
603	0.21101	0.1282
604	0.21284	0.12932
605	0.2147	0.13051
606	0.21653	0.13169
607	0.2183	0.13282
608	0.22015	0.13397
609	0.222	0.13509
610	0.22383	0.13621
611	0.22554	0.1374
612	0.22741	0.13862
613	0.22921	0.13982
614	0.23096	0.14101
615	0.23286	0.14219
616	0.23471	0.14339
617	0.23668	0.14461
618	0.23844	0.14583
619	0.2403	0.14711
620	0.24209	0.14842
621	0.24395	0.14973
622	0.24569	0.15107
623	0.2475	0.15231
624	0.24935	0.15353
625	0.25114	0.15475
626	0.25299	0.15603
627	0.25485	0.15737
628	0.25664	0.15874
629	0.25847	0.16011
630	0.26028	0.1615
631	0.26195	0.16282
632	0.26374	0.16416
633	0.26545	0.16555
634	0.26708	0.16693
635	0.26874	0.16834
636	0.27032	0.16978
637	0.27203	0.17114
638	0.27373	0.1726
639	0.2754	0.17421
640	0.27714	0.17578
641	0.27884	0.17734
642	0.28043	0.17905
643	0.28196	0.18084
644	0.28357	0.18263
645	0.28523	0.18434
646	0.28678	0.18608
647	0.28826	0.1877
648	0.28967	0.18935
649	0.29111	0.19098
650	0.29261	0.19258
651	0.29401	0.1942
652	0.29537	0.19586
653	0.29669	0.19759
654	0.29797	0.19927
655	0.29931	0.20102
656	0.30084	0.20303
657	0.3022	0.20492
658	0.30343	0.20674
659	0.30484	0.20877
660	0.30633	0.21083
661	0.30783	0.21283
662	0.30926	0.21477
663	0.31066	0.21667
664	0.31206	0.21872
665	0.31346	0.22071
666	0.31492	0.22291
667	0.31633	0.22503
668	0.31781	0.22711
669	0.31933	0.22933
670	0.32078	0.23165
671	0.32227	0.23382
672	0.32364	0.23589
673	0.32517	0.23801
674	0.32665	0.24008
675	0.32791	0.24197
676	0.32941	0.24404
677	0.33093	0.24602
678	0.33223	0.2478
679	0.33355	0.24958
680	0.3348	0.25131
681	0.33612	0.25304
682	0.33744	0.25494
683	0.33877	0.25682
684	0.34027	0.25875
685	0.34178	0.26059
686	0.34319	0.26238
687	0.34457	0.2642
688	0.34588	0.26597
689	0.34724	0.26755
690	0.3486	0.26919
691	0.34991	0.27073
692	0.35126	0.27228
693	0.35266	0.2739
694	0.35411	0.27538
695	0.35538	0.27675
696	0.35665	0.27815
697	0.35787	0.27961
698	0.3591	0.28105
699	0.36029	0.28247
700	0.36139	0.28382
701	0.36265	0.28505
702	0.36377	0.28623
703	0.36479	0.28732
704	0.36587	0.2884
705	0.36705	0.28957
706	0.36844	0.29073
707	0.36968	0.29193
708	0.371	0.29315
709	0.37243	0.2945
710	0.37377	0.29604
711	0.37487	0.29736
712	0.37606	0.29858
713	0.37724	0.29996
714	0.3782	0.30119
715	0.3793	0.30239
716	0.38057	0.30359
717	0.38171	0.30477
718	0.38306	0.306
719	0.38466	0.30732
720	0.38593	0.30849
721	0.38723	0.30966
722	0.38859	0.31095
723	0.38993	0.31214
724	0.39128	0.31341
725	0.39251	0.31462
726	0.39378	0.31587
727	0.39502	0.31715
728	0.39612	0.31826
729	0.3974	0.31938
730	0.39882	0.32051
731	0.39995	0.32163
732	0.40117	0.32267
733	0.40276	0.32396
734	0.40432	0.32518
735	0.40576	0.32632
736	0.40709	0.32742
737	0.40849	0.32872
738	0.40952	0.32977
739	0.41067	0.33107
740	0.41194	0.33199
741	0.41315	0.33285
742	0.41447	0.33385
743	0.41564	0.33456
744	0.417	0.33544
745	0.41828	0.3363
746	0.41958	0.33725
747	0.42064	0.3379
748	0.42185	0.33856
749	0.42306	0.33938
750	0.42455	0.34005
751	0.42584	0.34074
752	0.4271	0.34152
753	0.42849	0.34225
754	0.42995	0.34314
755	0.43141	0.34408
756	0.43287	0.34476
757	0.43447	0.34558
758	0.43617	0.34624
759	0.43776	0.34731
760	0.43918	0.34818
761	0.44051	0.34881
762	0.44152	0.34922
763	0.44231	0.34954
764	0.4433	0.35005
765	0.44381	0.35025
766	0.44497	0.35086
767	0.4459	0.35102
768	0.44657	0.35149
769	0.44731	0.35174
770	0.44797	0.35222
771	0.44898	0.35229
772	0.44927	0.35203
773	0.44971	0.35184
774	0.45014	0.3516
775	0.45017	0.35129
776	0.45009	0.35087
777	0.45026	0.35066
778	0.45077	0.35053
779	0.45128	0.35062
780	0.45154	0.35116
781	0.4524	0.35179
782	0.45312	0.35264
783	0.45348	0.35299
784	0.45454	0.35368
785	0.45505	0.35408
786	0.45581	0.35493
787	0.45665	0.35522
788	0.45712	0.356
789	0.45792	0.35675
790	0.45839	0.3575
791	0.4591	0.35866
792	0.45978	0.36001
793	0.46042	0.36097
794	0.46149	0.36212
795	0.46262	0.36339
796	0.4632	0.36417
797	0.46327	0.36506
798	0.46356	0.36574
799	0.46404	0.36601
800	0.4643	0.36679

## Sheet: Fig. 10
Fig. 7
	MSP	probe
240	NaN	0.30675
241	NaN	0.3125
242	NaN	0.30747
243	NaN	0.30489
244	NaN	0.29876
245	NaN	0.29545
246	NaN	0.29595
247	NaN	0.29125
248	NaN	0.28735
249	NaN	0.28295
250	NaN	0.2825
251	NaN	0.27885
252	NaN	0.28196
253	NaN	0.27604
254	NaN	0.27535
255	NaN	0.27412
256	NaN	0.2735
257	NaN	0.26903
258	NaN	0.27158
259	NaN	0.26746
260	NaN	0.26746
261	NaN	0.2651
262	NaN	0.26558
263	NaN	0.2631
264	NaN	0.26185
265	NaN	0.26051
266	NaN	0.2596
267	NaN	0.25832
268	NaN	0.25971
269	NaN	0.2571
270	NaN	0.25687
271	NaN	0.25414
272	NaN	0.25408
273	NaN	0.25256
274	NaN	0.2522
275	NaN	0.25048
276	NaN	0.25067
277	NaN	0.24764
278	NaN	0.24756
279	NaN	0.24524
280	NaN	0.24565
281	NaN	0.2426
282	NaN	0.24164
283	NaN	0.24095
284	NaN	0.23883
285	NaN	0.23821
286	NaN	0.23705
287	NaN	0.2356
288	NaN	0.23377
289	NaN	0.23344
290	NaN	0.23175
291	NaN	0.23147
292	NaN	0.23
293	NaN	0.23032
294	NaN	0.22923
295	NaN	0.22851
296	NaN	0.22939
297	NaN	0.22939
298	NaN	0.22858
299	NaN	0.22844
300	NaN	0.22832
301	NaN	0.22852
302	NaN	0.22784
303	NaN	0.22804
304	NaN	0.2272
305	NaN	0.22726
306	NaN	0.2282
307	NaN	0.22816
308	NaN	0.22815
309	NaN	0.22785
310	NaN	0.22747
311	NaN	0.22705
312	NaN	0.22763
313	NaN	0.22844
314	NaN	0.22823
315	NaN	0.22906
316	NaN	0.22821
317	NaN	0.22894
318	NaN	0.22858
319	NaN	0.22852
320	NaN	0.2283
321	NaN	0.22854
322	NaN	0.2289
323	NaN	0.22971
324	NaN	0.22934
325	NaN	0.22955
326	NaN	0.22912
327	NaN	0.22968
328	NaN	0.22925
329	NaN	0.23
330	NaN	0.23012
331	NaN	0.22993
332	NaN	0.23092
333	NaN	0.22989
334	NaN	0.23067
335	NaN	0.23118
336	NaN	0.23027
337	NaN	0.2311
338	NaN	0.23094
339	NaN	0.2309
340	NaN	0.23116
341	NaN	0.23148
342	NaN	0.23065
343	NaN	0.23172
344	NaN	0.23161
345	NaN	0.23141
346	NaN	0.2318
347	NaN	0.23212
348	NaN	0.23211
349	NaN	0.23222
350	NaN	0.23158
351	NaN	0.23197
352	NaN	0.23326
353	NaN	0.23259
354	NaN	0.23243
355	NaN	0.23289
356	NaN	0.23273
357	NaN	0.23352
358	NaN	0.23378
359	NaN	0.23381
360	NaN	0.23358
361	NaN	0.23434
362	NaN	0.23444
363	NaN	0.23441
364	NaN	0.2345
365	NaN	0.23469
366	NaN	0.23483
367	NaN	0.23588
368	NaN	0.23567
369	NaN	0.23572
370	NaN	0.2357
371	NaN	0.23703
372	NaN	0.23688
373	NaN	0.23713
374	NaN	0.23797
375	NaN	0.23776
376	NaN	0.23878
377	NaN	0.23862
378	NaN	0.23847
379	NaN	0.23979
380	NaN	0.23963
381	NaN	0.23979
382	NaN	0.24028
383	NaN	0.24048
384	NaN	0.24053
385	NaN	0.24136
386	NaN	0.24144
387	NaN	0.24214
388	NaN	0.24156
389	NaN	0.24256
390	0.2748	0.24275
391	0.27424	0.24331
392	0.27248	0.24317
393	0.27424	0.2437
394	0.27341	0.24429
395	0.27465	0.2441
396	0.27217	0.24458
397	0.274	0.24488
398	0.27372	0.24479
399	0.2751	0.24554
400	0.27362	0.24575
401	0.27409	0.24561
402	0.27603	0.2464
403	0.27338	0.24622
404	0.27693	0.24695
405	0.27529	0.24745
406	0.275	0.2474
407	0.27497	0.24786
408	0.27571	0.24782
409	0.27444	0.24777
410	0.27382	0.24871
411	0.27471	0.24916
412	0.27462	0.24957
413	0.27586	0.25055
414	0.27504	0.25071
415	0.27416	0.25094
416	0.27586	0.25146
417	0.27661	0.25174
418	0.27584	0.25227
419	0.2772	0.25297
420	0.27813	0.25352
421	0.27778	0.25409
422	0.27626	0.25474
423	0.27775	0.25503
424	0.279	0.25552
425	0.2791	0.25639
426	0.27883	0.25629
427	0.27968	0.2574
428	0.28039	0.25801
429	0.27972	0.25914
430	0.28004	0.25948
431	0.28083	0.2599
432	0.28143	0.26069
433	0.28345	0.26156
434	0.28291	0.2618
435	0.28347	0.2621
436	0.28359	0.26268
437	0.28359	0.26329
438	0.28497	0.26344
439	0.28498	0.26471
440	0.28508	0.26565
441	0.2853	0.26611
442	0.2876	0.2669
443	0.28594	0.26783
444	0.28742	0.26837
445	0.28767	0.2689
446	0.28753	0.26968
447	0.28953	0.27009
448	0.2894	0.27094
449	0.29102	0.27139
450	0.29012	0.27207
451	0.29045	0.27276
452	0.29019	0.27348
453	0.29144	0.27383
454	0.29173	0.27432
455	0.29233	0.2748
456	0.2914	0.27529
457	0.29203	0.27598
458	0.29146	0.27717
459	0.29199	0.27758
460	0.29219	0.27847
461	0.29331	0.27928
462	0.29187	0.27979
463	0.29331	0.27979
464	0.29464	0.28099
465	0.29556	0.28162
466	0.29705	0.28242
467	0.2987	0.28282
468	0.29836	0.28329
469	0.29914	0.28335
470	0.29834	0.28388
471	0.29762	0.28406
472	0.29756	0.28475
473	0.29774	0.28461
474	0.29788	0.2855
475	0.29801	0.28682
476	0.29891	0.28788
477	0.29908	0.28877
478	0.30016	0.28994
479	0.30184	0.29013
480	0.30255	0.29086
481	0.30324	0.2908
482	0.303	0.29092
483	0.30321	0.2913
484	0.30383	0.29266
485	0.30359	0.29427
486	0.30379	0.29473
487	0.30544	0.29481
488	0.30559	0.29616
489	0.30718	0.29613
490	0.30876	0.29654
491	0.3093	0.29614
492	0.31055	0.29668
493	0.31049	0.29629
494	0.31223	0.29781
495	0.31128	0.29815
496	0.3105	0.29872
497	0.30999	0.30039
498	0.31041	0.3012
499	0.30821	0.30227
500	0.3103	0.30319
501	0.30987	0.30311
502	0.3105	0.3041
503	0.31222	0.30388
504	0.31364	0.30373
505	0.31569	0.30466
506	0.31815	0.30503
507	0.31816	0.30578
508	0.31802	0.30668
509	0.31853	0.30807
510	0.31843	0.3089
511	0.31707	0.30925
512	0.31692	0.31078
513	0.31552	0.31042
514	0.31587	0.31151
515	0.31778	0.31162
516	0.31768	0.31205
517	0.31899	0.31308
518	0.32113	0.31365
519	0.32371	0.31457
520	0.32528	0.31543
521	0.32722	0.31582
522	0.32675	0.31657
523	0.32664	0.31702
524	0.32644	0.3175
525	0.32465	0.31822
526	0.32342	0.31844
527	0.32381	0.31916
528	0.32286	0.31926
529	0.32347	0.31957
530	0.3237	0.31999
531	0.32472	0.32063
532	0.3263	0.32126
533	0.32909	0.32225
534	0.3321	0.32328
535	0.33286	0.32446
536	0.33537	0.32465
537	0.33669	0.32563
538	0.3375	0.3257
539	0.33727	0.32609
540	0.33627	0.32576
541	0.33539	0.32516
542	0.33457	0.32505
543	0.33125	0.32456
544	0.33143	0.32512
545	0.33125	0.32534
546	0.33079	0.32605
547	0.33247	0.32738
548	0.33365	0.32866
549	0.33615	0.32954
550	0.33879	0.33029
551	0.33879	0.33086
552	0.34172	0.33111
553	0.34439	0.33126
554	0.34487	0.33135
555	0.34474	0.33141
556	0.34449	0.3317
557	0.34251	0.33215
558	0.34125	0.33294
559	0.3392	0.33388
560	0.33641	0.3349
561	0.33638	0.3354
562	0.33694	0.3365
563	0.33629	0.33671
564	0.33676	0.33698
565	0.33848	0.33734
566	0.34022	0.33734
567	0.34345	0.33723
568	0.3463	0.33708
569	0.34913	0.33714
570	0.35106	0.33764
571	0.35338	0.33827
572	0.35329	0.33886
573	0.35108	0.34015
574	0.35236	0.34099
575	0.35106	0.34175
576	0.3484	0.3424
577	0.3461	0.34253
578	0.34335	0.34309
579	0.3427	0.34303
580	0.34055	0.34272
581	0.341	0.34277
582	0.34196	0.34259
583	0.34274	0.34238
584	0.34475	0.34278
585	0.34821	0.34278
586	0.35056	0.34383
587	0.35389	0.34393
588	0.35706	0.34439
589	0.35873	0.34514
590	0.36142	0.34591
591	0.3612	0.34604
592	0.36189	0.34629
593	0.36018	0.34628
594	0.35841	0.34617
595	0.3564	0.34583
596	0.35484	0.34524
597	0.35377	0.34535
598	0.34956	0.34528
599	0.34588	0.34564
600	0.34615	0.3458
601	0.3475	0.34647
602	0.34816	0.34655
603	0.34943	0.34715
604	0.35171	0.3476
605	0.35477	0.34831
606	0.35788	0.34887
607	0.36135	0.34935
608	0.36526	0.34905
609	0.36559	0.34888
610	0.36819	0.34857
611	0.36986	0.34824
612	0.37168	0.34765
613	0.37094	0.34779
614	0.37025	0.34714
615	0.36819	0.34774
616	0.36514	0.3483
617	0.36312	0.34919
618	0.35906	0.35024
619	0.35858	0.35112
620	0.35585	0.35242
621	0.35218	0.35296
622	0.35246	0.35311
623	0.35471	0.3541
624	0.35356	0.35387
625	0.35485	0.35337
626	0.35809	0.35369
627	0.3616	0.35268
628	0.36706	0.35209
629	0.3701	0.35228
630	0.37237	0.35205
631	0.37516	0.35276
632	0.37848	0.35239
633	0.38034	0.35334
634	0.38084	0.35294
635	0.38039	0.35427
636	0.37882	0.35469
637	0.37577	0.35554
638	0.37328	0.35626
639	0.36887	0.35668
640	0.36745	0.35722
641	0.36281	0.35748
642	0.36188	0.35802
643	0.35831	0.35829
644	0.35554	0.35831
645	0.35628	0.35909
646	0.35549	0.35928
647	0.35691	0.35916
648	0.35833	0.36003
649	0.3632	0.35921
650	0.36626	0.35941
651	0.36839	0.35911
652	0.37386	0.35941
653	0.37547	0.35911
654	0.38136	0.35894
655	0.38528	0.35839
656	0.3924	0.35922
657	0.39253	0.35889
658	0.39409	0.35962
659	0.39625	0.36038
660	0.39446	0.36012
661	0.39528	0.35994
662	0.39328	0.3595
663	0.38733	0.36075
664	0.38742	0.36144
665	0.38477	0.3611
666	0.38209	0.36086
667	0.37822	0.36048
668	0.37432	0.35998
669	0.37332	0.36048
670	0.37215	0.35995
671	0.36858	0.36023
672	0.36964	0.3608
673	0.36844	0.36135
674	0.36976	0.36255
675	0.37358	0.36386
676	0.38019	0.36497
677	0.38289	0.36594
678	0.38743	0.36679
679	0.38918	0.36818
680	0.39358	0.36852
681	0.39727	0.36912
682	0.40042	0.36911
683	0.40108	0.36913
684	0.40408	0.36814
685	0.40355	0.36737
686	0.40033	0.3666
687	0.39966	0.36545
688	0.4006	0.36487
689	0.39711	0.36454
690	0.39502	0.36447
691	0.39017	0.36435
692	0.38715	0.36463
693	0.3839	0.36553
694	0.37937	0.36642
695	0.37704	0.36784
696	0.37572	0.36814
697	0.3726	0.36882
698	0.37592	0.36981
699	0.37653	0.37019
700	0.37851	0.37029
701	0.37862	0.37058
702	0.38272	0.36963
703	0.38812	0.36956
704	0.39043	0.36823
705	0.39462	0.36764
706	0.39777	0.36701
707	0.40291	0.36663
708	0.40526	0.36596
709	0.41194	0.36566
710	0.414	0.36547
711	0.41332	0.36634
712	0.41539	0.36712
713	0.41274	0.36809
714	0.41304	0.36938
715	0.41237	0.37024
716	0.40885	0.37192
717	0.40377	0.3729
718	0.40382	0.374
719	0.39724	0.37341
720	0.39509	0.37355
721	0.38916	0.37416
722	0.38535	0.37353
723	0.38213	0.37265
724	0.37775	0.37245
725	0.37588	0.37067
726	0.37563	0.37072
727	0.37742	0.3699
728	0.37806	0.36967
729	0.37996	0.36945
730	0.38432	0.36904
731	0.38867	0.36991
732	0.39273	0.36926
733	0.39892	0.37086
734	0.40074	0.37083
735	0.4086	0.37193
736	0.41155	0.37234
737	0.41079	0.37308
738	0.41226	0.37369
739	0.41642	0.37326
740	0.41967	0.37395
741	0.41973	0.37397
742	0.42294	0.37371
743	0.42374	0.3733
744	0.42167	0.37282
745	0.42166	0.37218
746	0.41939	0.37217
747	0.41824	0.37103
748	0.4108	0.37094
749	0.40791	0.37133
750	0.4016	0.37138
751	0.39728	0.37197
752	0.39675	0.37255
753	0.39231	0.37371
754	0.38522	0.3738
755	0.38497	0.37443
756	0.38439	0.37448
757	0.38313	0.37591
758	0.38283	0.37566
759	0.38431	0.37678
760	0.38369	0.37612
761	0.38923	0.37693
762	0.39489	0.37611
763	0.40245	0.37603
764	0.40802	0.37594
765	0.40966	0.37455
766	0.41037	0.37513
767	0.41139	0.37425
768	0.41947	0.37468
769	0.42109	0.37464
770	0.4205	0.37436
771	0.42131	0.37462
772	0.42212	0.37459
773	0.42399	0.374
774	0.42606	0.37483
775	0.42794	0.37488
776	0.42717	0.37601
777	0.42516	0.37578
778	0.42333	0.37609
779	0.42299	0.377
780	0.41539	0.37768
781	0.42034	0.37767
782	0.41273	0.37783
783	0.40932	0.37791
784	0.41081	0.37885
785	0.40345	0.37817
786	0.4017	0.37837
787	0.39303	0.37922
788	0.40066	0.37768
789	0.39148	0.37923
790	0.39566	0.3786
791	0.39131	0.37907
792	0.392	0.37773
793	0.39532	0.37762
794	0.39483	0.3782
795	0.3934	0.37675
796	0.40088	0.37741
797	0.39688	0.37647
798	0.40541	0.37685
799	0.40269	0.37644
800	0.40178	0.37648
